# Supplementary material for: Dose-dependent behavioural fever responses in desert locusts challenged with the entomopathogenic fungus Metarhizium acridum
Source: Sci Rep. 2018 Sep 21;8:14222. doi: 10.1038/s41598-018-32524-w (PMC6155106; doi:10.1038/s41598-018-32524-w)
Supplement: Supplementary file 1 — Dataset 1 [file 41598_2018_32524_MOESM1_ESM.xlsx]

## Sheet: Fever timecourse data
Locust ID	Experiment	Treatment (1=control; 2=ARSEF 324)	Sample point	Time (HPI)	Day (PI)	Body temp. (ºC)
1	1	1	1	1	0	33.1
1	1	1	2	1.5	0	36.3
1	1	1	3	2.5	0	37.7
1	1	1	4	3	0	34.1
1	1	1	5	3.5	0	36.3
1	1	1	6	4	0	35.2
1	1	1	7	4.5	0	34.7
1	1	1	8	5	0	32.5
1	1	1	9	5.5	0	38.2
1	1	1	10	7	0	37.1
1	1	1	11	7.5	0	36.1
1	1	1	12	9	0	38.5
1	1	1	13	9.5	0	38.4
1	1	1	14	10	0	39.5
1	1	1	15	10.5	0	35.9
1	1	1	16	11	0	33.9
1	1	1	17	11.5	0	39.5
1	1	1	18	12	0	37.1
1	1	1	19	12.5	0	38.7
1	1	1	20	13	0	37.9
1	1	1	21	25	1	33.7
1	1	1	22	25.5	1	35.5
1	1	1	23	26.5	1	38.3
1	1	1	24	27	1	36.9
1	1	1	25	27.5	1	36.3
1	1	1	26	28	1	34
1	1	1	27	28.5	1	33.2
1	1	1	28	29	1	33.3
1	1	1	29	29.5	1	36.1
1	1	1	30	31	1	34.1
1	1	1	31	31.5	1	36.7
1	1	1	32	33	1	38.5
1	1	1	33	33.5	1	34.3
1	1	1	34	34	1	37.5
1	1	1	35	34.5	1	39.1
1	1	1	36	35	1	35
1	1	1	37	35.5	1	36.2
1	1	1	38	36	1	33.9
1	1	1	39	36.5	1	36.7
1	1	1	40	37	1
1	1	1	41	49	2	33.3
1	1	1	42	49.5	2	37
1	1	1	43	50.5	2	35.1
1	1	1	44	51	2	33.9
1	1	1	45	51.5	2	33.5
1	1	1	46	52	2	34.6
1	1	1	47	52.5	2	36.1
1	1	1	48	53	2	33.7
1	1	1	49	53.5	2	34.9
1	1	1	50	55	2	33.8
1	1	1	51	55.5	2	34.5
1	1	1	52	57	2	35.2
1	1	1	53	57.5	2	33.8
1	1	1	54	58	2	38.8
1	1	1	55	58.5	2	38.5
1	1	1	56	59	2	36.4
1	1	1	57	59.5	2	37.3
1	1	1	58	60	2	38.6
1	1	1	59	60.5	2	34.2
1	1	1	60	61	2
1	1	1	61	73	3	34.4
1	1	1	62	73.5	3	33.7
1	1	1	63	74.5	3	38
1	1	1	64	75	3	37.4
1	1	1	65	75.5	3	35.4
1	1	1	66	76	3	32.9
1	1	1	67	76.5	3	38.2
1	1	1	68	77	3	38.1
1	1	1	69	77.5	3	35.5
1	1	1	70	79	3	32.5
1	1	1	71	79.5	3	33.3
1	1	1	72	81	3	39.3
1	1	1	73	81.5	3	37.8
1	1	1	74	82	3	35.6
1	1	1	75	82.5	3	35.5
1	1	1	76	83	3	39.5
1	1	1	77	83.5	3	37.6
1	1	1	78	84	3	36.4
1	1	1	79	84.5	3
1	1	1	80	85	3
1	1	1	81	97	4	34.4
1	1	1	82	97.5	4	33
1	1	1	83	98.5	4	33.9
1	1	1	84	99	4	33.2
1	1	1	85	99.5	4	33.1
1	1	1	86	100	4	36.4
1	1	1	87	100.5	4	34.3
1	1	1	88	101	4	34
1	1	1	89	101.5	4	33.7
1	1	1	90	103	4	34.5
1	1	1	91	103.5	4	35.7
1	1	1	92	105	4	34.6
1	1	1	93	105.5	4	33.5
1	1	1	94	106	4	35
1	1	1	95	106.5	4	36.5
1	1	1	96	107	4	34.4
1	1	1	97	107.5	4	39.9
1	1	1	98	108	4	36
1	1	1	99	108.5	4	34.7
1	1	1	100	109	4	37.4
1	1	1	101	121	5	35.3
1	1	1	102	121.5	5	34
1	1	1	103	122.5	5	34.8
1	1	1	104	123	5	38.2
1	1	1	105	123.5	5	35.1
1	1	1	106	124	5	37
1	1	1	107	124.5	5	33.6
1	1	1	108	125	5	34.7
1	1	1	109	125.5	5	33.2
1	1	1	110	127	5	33.3
1	1	1	111	127.5	5	33.9
1	1	1	112	129	5	34.3
1	1	1	113	129.5	5	33.2
1	1	1	114	130	5	35
1	1	1	115	130.5	5	34
1	1	1	116	131	5	38.8
1	1	1	117	131.5	5	34.5
1	1	1	118	132	5	33.8
1	1	1	119	132.5	5
1	1	1	120	133	5
1	1	1	121	145	6	34
1	1	1	122	145.5	6	38.3
1	1	1	123	146.5	6	33.9
1	1	1	124	147	6	37.9
1	1	1	125	147.5	6	33.5
1	1	1	126	148	6	37.3
1	1	1	127	148.5	6	35.2
1	1	1	128	149	6	37.3
1	1	1	129	149.5	6	34.5
1	1	1	130	151	6	33.7
1	1	1	131	151.5	6	32.9
1	1	1	132	153	6	33.1
1	1	1	133	153.5	6	36.5
1	1	1	134	154	6	34.1
1	1	1	135	154.5	6	37.7
1	1	1	136	155	6	39
1	1	1	137	155.5	6	33.6
1	1	1	138	156	6	38.7
1	1	1	139	156.5	6	35.5
1	1	1	140	157	6
2	1	1	1	1	0	32.9
2	1	1	2	1.5	0	34.2
2	1	1	3	2.5	0	35.7
2	1	1	4	3	0	33.9
2	1	1	5	3.5	0	33.2
2	1	1	6	4	0	33.5
2	1	1	7	4.5	0	33.5
2	1	1	8	5	0	33.3
2	1	1	9	5.5	0	33.6
2	1	1	10	7	0	33.6
2	1	1	11	7.5	0	36.8
2	1	1	12	9	0	38.7
2	1	1	13	9.5	0	35
2	1	1	14	10	0	35.1
2	1	1	15	10.5	0	35.8
2	1	1	16	11	0	34
2	1	1	17	11.5	0	34.4
2	1	1	18	12	0	36.9
2	1	1	19	12.5	0	36.4
2	1	1	20	13	0	33.8
2	1	1	21	25	1	33.2
2	1	1	22	25.5	1	34.9
2	1	1	23	26.5	1	33.5
2	1	1	24	27	1	34.8
2	1	1	25	27.5	1	32.6
2	1	1	26	28	1	34.4
2	1	1	27	28.5	1	31.9
2	1	1	28	29	1	32
2	1	1	29	29.5	1	33.7
2	1	1	30	31	1	33.3
2	1	1	31	31.5	1	37.2
2	1	1	32	33	1	38.6
2	1	1	33	33.5	1	34.6
2	1	1	34	34	1	35.7
2	1	1	35	34.5	1	35.6
2	1	1	36	35	1	36.1
2	1	1	37	35.5	1	34.6
2	1	1	38	36	1	38.2
2	1	1	39	36.5	1	34.8
2	1	1	40	37	1
2	1	1	41	49	2	33.1
2	1	1	42	49.5	2	33.8
2	1	1	43	50.5	2	34.2
2	1	1	44	51	2	34
2	1	1	45	51.5	2	32
2	1	1	46	52	2	31.3
2	1	1	47	52.5	2	34
2	1	1	48	53	2	34
2	1	1	49	53.5	2	33.4
2	1	1	50	55	2	33.6
2	1	1	51	55.5	2	32.7
2	1	1	52	57	2	36.8
2	1	1	53	57.5	2	38.2
2	1	1	54	58	2	33.6
2	1	1	55	58.5	2	33.6
2	1	1	56	59	2	39.5
2	1	1	57	59.5	2	37.7
2	1	1	58	60	2	38.6
2	1	1	59	60.5	2	33.5
2	1	1	60	61	2
2	1	1	61	73	3	35.6
2	1	1	62	73.5	3	34.9
2	1	1	63	74.5	3	33.3
2	1	1	64	75	3	33
2	1	1	65	75.5	3	33.8
2	1	1	66	76	3	33.9
2	1	1	67	76.5	3	35.1
2	1	1	68	77	3	33.9
2	1	1	69	77.5	3	33
2	1	1	70	79	3	32.4
2	1	1	71	79.5	3	33.6
2	1	1	72	81	3	35.7
2	1	1	73	81.5	3	38.1
2	1	1	74	82	3	33.9
2	1	1	75	82.5	3	32.4
2	1	1	76	83	3	35.4
2	1	1	77	83.5	3	34.3
2	1	1	78	84	3	38.3
2	1	1	79	84.5	3
2	1	1	80	85	3
2	1	1	81	97	4	33.8
2	1	1	82	97.5	4	32.9
2	1	1	83	98.5	4	38.5
2	1	1	84	99	4	30.6
2	1	1	85	99.5	4	30.6
2	1	1	86	100	4	32.5
2	1	1	87	100.5	4	33.4
2	1	1	88	101	4	33.2
2	1	1	89	101.5	4	31.6
2	1	1	90	103	4	33.9
2	1	1	91	103.5	4	34
2	1	1	92	105	4	33.7
2	1	1	93	105.5	4	34.2
2	1	1	94	106	4	33.9
2	1	1	95	106.5	4	33.4
2	1	1	96	107	4	35.4
2	1	1	97	107.5	4	33.5
2	1	1	98	108	4	33.2
2	1	1	99	108.5	4	34.7
2	1	1	100	109	4	32.6
2	1	1	101	121	5	33.9
2	1	1	102	121.5	5	35.6
2	1	1	103	122.5	5	39.4
2	1	1	104	123	5	31.5
2	1	1	105	123.5	5	34.1
2	1	1	106	124	5	33.5
2	1	1	107	124.5	5	34.1
2	1	1	108	125	5	33
2	1	1	109	125.5	5	33.6
2	1	1	110	127	5	32.5
2	1	1	111	127.5	5	34.1
2	1	1	112	129	5	36.1
2	1	1	113	129.5	5	33.8
2	1	1	114	130	5	33.1
2	1	1	115	130.5	5	33.2
2	1	1	116	131	5	34.1
2	1	1	117	131.5	5	32.1
2	1	1	118	132	5	33.3
2	1	1	119	132.5	5
2	1	1	120	133	5
2	1	1	121	145	6	37.8
2	1	1	122	145.5	6	31.4
2	1	1	123	146.5	6	30.7
2	1	1	124	147	6	31.6
2	1	1	125	147.5	6	34.3
2	1	1	126	148	6	33.3
2	1	1	127	148.5	6	33.6
2	1	1	128	149	6	34.2
2	1	1	129	149.5	6	33.1
2	1	1	130	151	6	32.8
2	1	1	131	151.5	6	31.7
2	1	1	132	153	6	37.8
2	1	1	133	153.5	6	33.2
2	1	1	134	154	6	34.3
2	1	1	135	154.5	6	32.8
2	1	1	136	155	6	34.3
2	1	1	137	155.5	6	33
2	1	1	138	156	6	33.4
2	1	1	139	156.5	6	33.3
2	1	1	140	157	6
3	1	1	1	1	0	40.9
3	1	1	2	1.5	0	33.7
3	1	1	3	2.5	0	33.9
3	1	1	4	3	0	37.1
3	1	1	5	3.5	0	34.2
3	1	1	6	4	0	37.3
3	1	1	7	4.5	0	32.6
3	1	1	8	5	0	34.8
3	1	1	9	5.5	0	32.9
3	1	1	10	7	0	33
3	1	1	11	7.5	0	34.4
3	1	1	12	9	0	32.1
3	1	1	13	9.5	0	36.1
3	1	1	14	10	0	32.9
3	1	1	15	10.5	0	34.8
3	1	1	16	11	0	33.3
3	1	1	17	11.5	0	33.7
3	1	1	18	12	0	34.2
3	1	1	19	12.5	0	33.3
3	1	1	20	13	0	34
3	1	1	21	25	1	33
3	1	1	22	25.5	1	34.1
3	1	1	23	26.5	1	33.2
3	1	1	24	27	1	33.4
3	1	1	25	27.5	1	33.6
3	1	1	26	28	1	36.2
3	1	1	27	28.5	1	33.3
3	1	1	28	29	1	33.4
3	1	1	29	29.5	1	37.6
3	1	1	30	31	1	33.3
3	1	1	31	31.5	1	33
3	1	1	32	33	1	38.2
3	1	1	33	33.5	1	39.8
3	1	1	34	34	1	36
3	1	1	35	34.5	1	33.8
3	1	1	36	35	1	34.7
3	1	1	37	35.5	1	35
3	1	1	38	36	1	35.3
3	1	1	39	36.5	1	35.8
3	1	1	40	37	1
3	1	1	41	49	2	33.5
3	1	1	42	49.5	2	32.8
3	1	1	43	50.5	2	33.3
3	1	1	44	51	2	33
3	1	1	45	51.5	2	33.2
3	1	1	46	52	2	35.1
3	1	1	47	52.5	2	31.2
3	1	1	48	53	2	36.4
3	1	1	49	53.5	2	34.9
3	1	1	50	55	2	33.8
3	1	1	51	55.5	2	34.8
3	1	1	52	57	2	37.7
3	1	1	53	57.5	2	36.7
3	1	1	54	58	2	34.7
3	1	1	55	58.5	2	33.6
3	1	1	56	59	2	35.6
3	1	1	57	59.5	2	37.5
3	1	1	58	60	2	35.8
3	1	1	59	60.5	2	35.7
3	1	1	60	61	2
3	1	1	61	73	3	39
3	1	1	62	73.5	3	35.4
3	1	1	63	74.5	3	34
3	1	1	64	75	3	33.4
3	1	1	65	75.5	3	37
3	1	1	66	76	3	33.5
3	1	1	67	76.5	3	33.8
3	1	1	68	77	3	32.9
3	1	1	69	77.5	3	34.3
3	1	1	70	79	3	38.3
3	1	1	71	79.5	3	35.2
3	1	1	72	81	3	42.1
3	1	1	73	81.5	3	41
3	1	1	74	82	3	34.7
3	1	1	75	82.5	3	35.4
3	1	1	76	83	3	33.6
3	1	1	77	83.5	3	42.3
3	1	1	78	84	3	35.6
3	1	1	79	84.5	3
3	1	1	80	85	3
3	1	1	81	97	4	39.5
3	1	1	82	97.5	4	32.4
3	1	1	83	98.5	4	41.5
3	1	1	84	99	4	41.5
3	1	1	85	99.5	4	34.6
3	1	1	86	100	4	33.3
3	1	1	87	100.5	4	34.3
3	1	1	88	101	4	33.8
3	1	1	89	101.5	4	35.4
3	1	1	90	103	4	32.4
3	1	1	91	103.5	4	33.9
3	1	1	92	105	4	37.3
3	1	1	93	105.5	4	33.5
3	1	1	94	106	4	35.6
3	1	1	95	106.5	4	33.8
3	1	1	96	107	4	37.7
3	1	1	97	107.5	4	38.6
3	1	1	98	108	4	42.6
3	1	1	99	108.5	4	38.9
3	1	1	100	109	4	34.2
3	1	1	101	121	5	33.5
3	1	1	102	121.5	5	36.4
3	1	1	103	122.5	5	33.1
3	1	1	104	123	5	33.3
3	1	1	105	123.5	5	32.1
3	1	1	106	124	5	33.6
3	1	1	107	124.5	5	34.5
3	1	1	108	125	5	38
3	1	1	109	125.5	5	35.5
3	1	1	110	127	5	32.6
3	1	1	111	127.5	5	37.7
3	1	1	112	129	5	34.5
3	1	1	113	129.5	5	33.5
3	1	1	114	130	5	34.8
3	1	1	115	130.5	5	39.9
3	1	1	116	131	5	34.7
3	1	1	117	131.5	5	34.1
3	1	1	118	132	5	36
3	1	1	119	132.5	5
3	1	1	120	133	5
3	1	1	121	145	6	37.1
3	1	1	122	145.5	6	35.1
3	1	1	123	146.5	6	36.6
3	1	1	124	147	6	36.8
3	1	1	125	147.5	6	35.2
3	1	1	126	148	6	32.6
3	1	1	127	148.5	6	34.1
3	1	1	128	149	6	33.6
3	1	1	129	149.5	6	34.8
3	1	1	130	151	6	33.2
3	1	1	131	151.5	6	37
3	1	1	132	153	6	32.9
3	1	1	133	153.5	6	36.5
3	1	1	134	154	6	33.4
3	1	1	135	154.5	6	34.1
3	1	1	136	155	6	33.2
3	1	1	137	155.5	6	37.8
3	1	1	138	156	6	33.2
3	1	1	139	156.5	6	32.6
3	1	1	140	157	6
4	1	1	1	1	0	35.9
4	1	1	2	1.5	0	34.3
4	1	1	3	2.5	0	34.9
4	1	1	4	3	0	33.2
4	1	1	5	3.5	0	33.1
4	1	1	6	4	0	34.3
4	1	1	7	4.5	0	34.4
4	1	1	8	5	0	34.7
4	1	1	9	5.5	0	34.5
4	1	1	10	7	0	34.8
4	1	1	11	7.5	0	38.9
4	1	1	12	9	0	32.9
4	1	1	13	9.5	0	33.4
4	1	1	14	10	0	37.3
4	1	1	15	10.5	0	35.7
4	1	1	16	11	0	37.4
4	1	1	17	11.5	0	34.5
4	1	1	18	12	0	38.2
4	1	1	19	12.5	0	38.5
4	1	1	20	13	0	37.5
4	1	1	21	25	1	30.1
4	1	1	22	25.5	1	32.3
4	1	1	23	26.5	1	32.7
4	1	1	24	27	1	32.7
4	1	1	25	27.5	1	43
4	1	1	26	28	1	34.6
4	1	1	27	28.5	1	39.1
4	1	1	28	29	1	33.5
4	1	1	29	29.5	1	31.2
4	1	1	30	31	1	34.2
4	1	1	31	31.5	1	40.2
4	1	1	32	33	1	42.9
4	1	1	33	33.5	1	41.9
4	1	1	34	34	1	41.3
4	1	1	35	34.5	1	34.7
4	1	1	36	35	1	38.7
4	1	1	37	35.5	1	39.6
4	1	1	38	36	1	38.1
4	1	1	39	36.5	1	39.9
4	1	1	40	37	1
4	1	1	41	49	2	36
4	1	1	42	49.5	2	31.8
4	1	1	43	50.5	2	31.7
4	1	1	44	51	2	35.1
4	1	1	45	51.5	2	30.5
4	1	1	46	52	2	33.9
4	1	1	47	52.5	2	36
4	1	1	48	53	2	34.2
4	1	1	49	53.5	2	33.5
4	1	1	50	55	2	37.3
4	1	1	51	55.5	2	35.1
4	1	1	52	57	2	34
4	1	1	53	57.5	2	33.9
4	1	1	54	58	2	33
4	1	1	55	58.5	2	38.7
4	1	1	56	59	2	38.3
4	1	1	57	59.5	2	38.4
4	1	1	58	60	2	36.8
4	1	1	59	60.5	2	33.6
4	1	1	60	61	2
4	1	1	61	73	3	31.2
4	1	1	62	73.5	3	33.6
4	1	1	63	74.5	3	35
4	1	1	64	75	3	34.8
4	1	1	65	75.5	3	35.6
4	1	1	66	76	3	33.5
4	1	1	67	76.5	3	36.5
4	1	1	68	77	3	33.9
4	1	1	69	77.5	3	33
4	1	1	70	79	3	33.7
4	1	1	71	79.5	3	33.5
4	1	1	72	81	3	40.1
4	1	1	73	81.5	3	36.3
4	1	1	74	82	3	32.8
4	1	1	75	82.5	3	34.7
4	1	1	76	83	3	34
4	1	1	77	83.5	3	34.5
4	1	1	78	84	3	33.5
4	1	1	79	84.5	3
4	1	1	80	85	3
4	1	1	81	97	4	32.9
4	1	1	82	97.5	4	33.8
4	1	1	83	98.5	4	33.8
4	1	1	84	99	4	33
4	1	1	85	99.5	4	30.5
4	1	1	86	100	4	31
4	1	1	87	100.5	4	36.7
4	1	1	88	101	4	32.8
4	1	1	89	101.5	4	36.5
4	1	1	90	103	4	32.6
4	1	1	91	103.5	4	33.3
4	1	1	92	105	4	38.4
4	1	1	93	105.5	4	33.1
4	1	1	94	106	4	33.8
4	1	1	95	106.5	4	33.6
4	1	1	96	107	4	34
4	1	1	97	107.5	4	33.8
4	1	1	98	108	4	36.8
4	1	1	99	108.5	4	34.6
4	1	1	100	109	4	34.1
4	1	1	101	121	5	33.6
4	1	1	102	121.5	5	34.2
4	1	1	103	122.5	5	33.6
4	1	1	104	123	5	34.8
4	1	1	105	123.5	5	33.3
4	1	1	106	124	5	34.3
4	1	1	107	124.5	5	33.6
4	1	1	108	125	5	34.4
4	1	1	109	125.5	5	34.4
4	1	1	110	127	5	33.9
4	1	1	111	127.5	5	33.4
4	1	1	112	129	5	38.3
4	1	1	113	129.5	5	33.5
4	1	1	114	130	5	31.6
4	1	1	115	130.5	5	35.5
4	1	1	116	131	5	37.2
4	1	1	117	131.5	5	34.1
4	1	1	118	132	5	33.2
4	1	1	119	132.5	5
4	1	1	120	133	5
4	1	1	121	145	6	35.7
4	1	1	122	145.5	6	35.8
4	1	1	123	146.5	6	33.8
4	1	1	124	147	6	31.6
4	1	1	125	147.5	6	32.6
4	1	1	126	148	6	36.2
4	1	1	127	148.5	6	38.4
4	1	1	128	149	6	30.6
4	1	1	129	149.5	6	33.4
4	1	1	130	151	6	34.3
4	1	1	131	151.5	6	34.5
4	1	1	132	153	6	36.7
4	1	1	133	153.5	6	32.6
4	1	1	134	154	6	31.8
4	1	1	135	154.5	6	33.3
4	1	1	136	155	6	32.4
4	1	1	137	155.5	6	32.4
4	1	1	138	156	6	35.2
4	1	1	139	156.5	6	34.3
4	1	1	140	157	6
5	1	1	1	1	0	35.1
5	1	1	2	1.5	0	33.5
5	1	1	3	2.5	0	36.5
5	1	1	4	3	0	31.3
5	1	1	5	3.5	0	37.2
5	1	1	6	4	0	31
5	1	1	7	4.5	0	36.1
5	1	1	8	5	0	33.2
5	1	1	9	5.5	0	35.4
5	1	1	10	7	0	39.5
5	1	1	11	7.5	0	34.8
5	1	1	12	9	0	38.5
5	1	1	13	9.5	0	42.9
5	1	1	14	10	0	39
5	1	1	15	10.5	0	37.1
5	1	1	16	11	0	36.6
5	1	1	17	11.5	0	34.8
5	1	1	18	12	0	37
5	1	1	19	12.5	0	34.8
5	1	1	20	13	0	34.7
5	1	1	21	25	1	32.7
5	1	1	22	25.5	1	35.4
5	1	1	23	26.5	1	33.6
5	1	1	24	27	1	31.7
5	1	1	25	27.5	1	34.9
5	1	1	26	28	1	32.8
5	1	1	27	28.5	1	35.5
5	1	1	28	29	1	33.2
5	1	1	29	29.5	1	35.9
5	1	1	30	31	1	32.6
5	1	1	31	31.5	1	36.9
5	1	1	32	33	1	34.3
5	1	1	33	33.5	1	40.7
5	1	1	34	34	1	39.3
5	1	1	35	34.5	1	34
5	1	1	36	35	1	38.5
5	1	1	37	35.5	1	37.1
5	1	1	38	36	1	36
5	1	1	39	36.5	1	33.8
5	1	1	40	37	1
5	1	1	41	49	2	34.1
5	1	1	42	49.5	2	33.5
5	1	1	43	50.5	2	35
5	1	1	44	51	2	34.8
5	1	1	45	51.5	2	36.5
5	1	1	46	52	2	35.9
5	1	1	47	52.5	2	36
5	1	1	48	53	2	33.6
5	1	1	49	53.5	2	34.2
5	1	1	50	55	2	33
5	1	1	51	55.5	2	38.1
5	1	1	52	57	2	33.8
5	1	1	53	57.5	2	33.1
5	1	1	54	58	2	38.6
5	1	1	55	58.5	2	37.3
5	1	1	56	59	2	38.9
5	1	1	57	59.5	2	36.3
5	1	1	58	60	2	33.2
5	1	1	59	60.5	2	35.3
5	1	1	60	61	2
5	1	1	61	73	3	35
5	1	1	62	73.5	3	38.1
5	1	1	63	74.5	3	37.9
5	1	1	64	75	3	34.6
5	1	1	65	75.5	3	31.7
5	1	1	66	76	3	33.5
5	1	1	67	76.5	3	37.9
5	1	1	68	77	3	36
5	1	1	69	77.5	3	37.1
5	1	1	70	79	3	35.5
5	1	1	71	79.5	3	34.1
5	1	1	72	81	3	36.1
5	1	1	73	81.5	3	37.6
5	1	1	74	82	3	37.4
5	1	1	75	82.5	3	39.3
5	1	1	76	83	3	34.9
5	1	1	77	83.5	3	37
5	1	1	78	84	3	35.4
5	1	1	79	84.5	3
5	1	1	80	85	3
5	1	1	81	97	4	33.3
5	1	1	82	97.5	4	34.5
5	1	1	83	98.5	4	35.1
5	1	1	84	99	4	35.3
5	1	1	85	99.5	4	33.3
5	1	1	86	100	4	33.7
5	1	1	87	100.5	4	33.8
5	1	1	88	101	4	34.1
5	1	1	89	101.5	4	33.4
5	1	1	90	103	4	33.9
5	1	1	91	103.5	4	33.4
5	1	1	92	105	4	34.3
5	1	1	93	105.5	4	36.4
5	1	1	94	106	4	33.6
5	1	1	95	106.5	4	34.5
5	1	1	96	107	4	37.3
5	1	1	97	107.5	4	36.4
5	1	1	98	108	4	34.3
5	1	1	99	108.5	4	35.5
5	1	1	100	109	4	35.4
5	1	1	101	121	5	37.4
5	1	1	102	121.5	5	33.3
5	1	1	103	122.5	5	33.6
5	1	1	104	123	5	34.1
5	1	1	105	123.5	5	31.8
5	1	1	106	124	5	33.6
5	1	1	107	124.5	5	32.8
5	1	1	108	125	5	33.2
5	1	1	109	125.5	5	33.8
5	1	1	110	127	5	33.1
5	1	1	111	127.5	5	34.9
5	1	1	112	129	5	34.4
5	1	1	113	129.5	5	38.1
5	1	1	114	130	5	37.6
5	1	1	115	130.5	5	36.8
5	1	1	116	131	5	35.4
5	1	1	117	131.5	5	34.7
5	1	1	118	132	5	34.4
5	1	1	119	132.5	5
5	1	1	120	133	5
5	1	1	121	145	6	34.5
5	1	1	122	145.5	6	34.2
5	1	1	123	146.5	6	34.5
5	1	1	124	147	6	36.8
5	1	1	125	147.5	6	34.1
5	1	1	126	148	6	33.5
5	1	1	127	148.5	6	34.4
5	1	1	128	149	6	37.4
5	1	1	129	149.5	6	34.6
5	1	1	130	151	6	32.4
5	1	1	131	151.5	6	36.3
5	1	1	132	153	6	36.3
5	1	1	133	153.5	6	34.9
5	1	1	134	154	6	39.8
5	1	1	135	154.5	6	34.8
5	1	1	136	155	6	35.2
5	1	1	137	155.5	6	35.3
5	1	1	138	156	6	37.1
5	1	1	139	156.5	6	33.9
5	1	1	140	157	6
6	1	1	1	1	0	33.7
6	1	1	2	1.5	0	35.7
6	1	1	3	2.5	0	34.5
6	1	1	4	3	0	33.8
6	1	1	5	3.5	0	30.8
6	1	1	6	4	0	33.7
6	1	1	7	4.5	0	34.7
6	1	1	8	5	0	34
6	1	1	9	5.5	0	35.2
6	1	1	10	7	0	41.6
6	1	1	11	7.5	0	35.2
6	1	1	12	9	0	34.6
6	1	1	13	9.5	0	33.2
6	1	1	14	10	0	40.1
6	1	1	15	10.5	0	34.1
6	1	1	16	11	0	33.8
6	1	1	17	11.5	0	33
6	1	1	18	12	0	37
6	1	1	19	12.5	0	37.3
6	1	1	20	13	0	31.9
6	1	1	21	25	1	37.1
6	1	1	22	25.5	1	34.7
6	1	1	23	26.5	1	33.1
6	1	1	24	27	1	32.8
6	1	1	25	27.5	1	35.4
6	1	1	26	28	1	35.5
6	1	1	27	28.5	1	36.8
6	1	1	28	29	1	34.1
6	1	1	29	29.5	1	36.3
6	1	1	30	31	1	37.7
6	1	1	31	31.5	1	33.5
6	1	1	32	33	1	33.3
6	1	1	33	33.5	1	34.7
6	1	1	34	34	1	33.6
6	1	1	35	34.5	1	33.9
6	1	1	36	35	1	33.6
6	1	1	37	35.5	1	36.1
6	1	1	38	36	1	33.8
6	1	1	39	36.5	1	34.3
6	1	1	40	37	1
6	1	1	41	49	2	36.5
6	1	1	42	49.5	2	33.4
6	1	1	43	50.5	2	31.8
6	1	1	44	51	2	34.9
6	1	1	45	51.5	2	37.4
6	1	1	46	52	2	33.8
6	1	1	47	52.5	2	33.6
6	1	1	48	53	2	33.2
6	1	1	49	53.5	2	35.9
6	1	1	50	55	2	31.6
6	1	1	51	55.5	2	37
6	1	1	52	57	2	33.8
6	1	1	53	57.5	2	32.3
6	1	1	54	58	2	43.5
6	1	1	55	58.5	2	36.6
6	1	1	56	59	2	34.2
6	1	1	57	59.5	2	35.1
6	1	1	58	60	2	34.9
6	1	1	59	60.5	2	36.4
6	1	1	60	61	2
6	1	1	61	73	3	34.2
6	1	1	62	73.5	3	35.3
6	1	1	63	74.5	3	35.1
6	1	1	64	75	3	33.8
6	1	1	65	75.5	3	33.4
6	1	1	66	76	3	36.6
6	1	1	67	76.5	3	36.2
6	1	1	68	77	3	38.9
6	1	1	69	77.5	3	36.3
6	1	1	70	79	3	31.7
6	1	1	71	79.5	3	35.5
6	1	1	72	81	3	36.8
6	1	1	73	81.5	3	34.1
6	1	1	74	82	3	32.2
6	1	1	75	82.5	3	35.9
6	1	1	76	83	3	33.7
6	1	1	77	83.5	3	35.6
6	1	1	78	84	3	33.1
6	1	1	79	84.5	3
6	1	1	80	85	3
6	1	1	81	97	4	32.6
6	1	1	82	97.5	4	39.9
6	1	1	83	98.5	4	35.2
6	1	1	84	99	4	31.7
6	1	1	85	99.5	4	32
6	1	1	86	100	4	35.7
6	1	1	87	100.5	4	30.7
6	1	1	88	101	4	33.5
6	1	1	89	101.5	4	31.3
6	1	1	90	103	4	33.5
6	1	1	91	103.5	4	34
6	1	1	92	105	4	33.8
6	1	1	93	105.5	4	36.4
6	1	1	94	106	4	30
6	1	1	95	106.5	4	31.5
6	1	1	96	107	4	36.4
6	1	1	97	107.5	4	33.9
6	1	1	98	108	4	33.9
6	1	1	99	108.5	4	34.9
6	1	1	100	109	4	35.1
6	1	1	101	121	5	30.1
6	1	1	102	121.5	5	30.8
6	1	1	103	122.5	5	37.2
6	1	1	104	123	5	30.5
6	1	1	105	123.5	5	36.4
6	1	1	106	124	5	33.1
6	1	1	107	124.5	5	33
6	1	1	108	125	5	33.6
6	1	1	109	125.5	5	34.2
6	1	1	110	127	5	38.3
6	1	1	111	127.5	5	39.3
6	1	1	112	129	5	33.4
6	1	1	113	129.5	5	32.9
6	1	1	114	130	5	31.8
6	1	1	115	130.5	5	31.5
6	1	1	116	131	5	36.5
6	1	1	117	131.5	5	35.3
6	1	1	118	132	5	37
6	1	1	119	132.5	5
6	1	1	120	133	5
6	1	1	121	145	6	30.2
6	1	1	122	145.5	6	33.3
6	1	1	123	146.5	6	33.1
6	1	1	124	147	6	35.6
6	1	1	125	147.5	6	37.2
6	1	1	126	148	6	35
6	1	1	127	148.5	6	34.6
6	1	1	128	149	6	33.3
6	1	1	129	149.5	6	32.8
6	1	1	130	151	6	35.1
6	1	1	131	151.5	6	33.4
6	1	1	132	153	6	35.8
6	1	1	133	153.5	6	33.2
6	1	1	134	154	6	35.3
6	1	1	135	154.5	6	32.9
6	1	1	136	155	6	32.7
6	1	1	137	155.5	6	34.8
6	1	1	138	156	6	33
6	1	1	139	156.5	6	33.9
6	1	1	140	157	6
7	1	1	1	1	0	33.5
7	1	1	2	1.5	0	32.4
7	1	1	3	2.5	0	33
7	1	1	4	3	0	33.9
7	1	1	5	3.5	0	35.1
7	1	1	6	4	0	34.2
7	1	1	7	4.5	0	33.2
7	1	1	8	5	0	33.3
7	1	1	9	5.5	0	34.2
7	1	1	10	7	0	35.1
7	1	1	11	7.5	0	39.2
7	1	1	12	9	0	40.6
7	1	1	13	9.5	0	38.9
7	1	1	14	10	0	37.4
7	1	1	15	10.5	0	34.3
7	1	1	16	11	0	33.7
7	1	1	17	11.5	0	35.8
7	1	1	18	12	0	41.1
7	1	1	19	12.5	0	38
7	1	1	20	13	0	35.6
7	1	1	21	25	1	33.7
7	1	1	22	25.5	1	35.5
7	1	1	23	26.5	1	35.8
7	1	1	24	27	1	34.4
7	1	1	25	27.5	1	33.7
7	1	1	26	28	1	35.6
7	1	1	27	28.5	1	35.6
7	1	1	28	29	1	35.5
7	1	1	29	29.5	1	39.2
7	1	1	30	31	1	35.9
7	1	1	31	31.5	1	34.4
7	1	1	32	33	1	35
7	1	1	33	33.5	1	36.8
7	1	1	34	34	1	37.6
7	1	1	35	34.5	1	38.5
7	1	1	36	35	1	38.2
7	1	1	37	35.5	1	34.8
7	1	1	38	36	1	42
7	1	1	39	36.5	1	37.1
7	1	1	40	37	1
7	1	1	41	49	2	40.4
7	1	1	42	49.5	2	37.1
7	1	1	43	50.5	2	36.3
7	1	1	44	51	2	38.3
7	1	1	45	51.5	2	35.5
7	1	1	46	52	2	33.3
7	1	1	47	52.5	2	32.9
7	1	1	48	53	2	33
7	1	1	49	53.5	2	34.9
7	1	1	50	55	2	34.1
7	1	1	51	55.5	2	34
7	1	1	52	57	2	40.9
7	1	1	53	57.5	2	35.7
7	1	1	54	58	2	33.8
7	1	1	55	58.5	2	37.5
7	1	1	56	59	2	38.3
7	1	1	57	59.5	2	32
7	1	1	58	60	2	35.9
7	1	1	59	60.5	2	37.3
7	1	1	60	61	2
7	1	1	61	73	3	33
7	1	1	62	73.5	3	33.5
7	1	1	63	74.5	3	32.2
7	1	1	64	75	3	34.1
7	1	1	65	75.5	3	42.8
7	1	1	66	76	3	34.4
7	1	1	67	76.5	3	35.2
7	1	1	68	77	3	39.3
7	1	1	69	77.5	3	37.9
7	1	1	70	79	3	34.6
7	1	1	71	79.5	3	33.3
7	1	1	72	81	3	37.9
7	1	1	73	81.5	3	38.5
7	1	1	74	82	3	35.7
7	1	1	75	82.5	3	36.1
7	1	1	76	83	3	35.7
7	1	1	77	83.5	3	35.5
7	1	1	78	84	3	34
7	1	1	79	84.5	3
7	1	1	80	85	3
7	1	1	81	97	4	34.8
7	1	1	82	97.5	4	32.8
7	1	1	83	98.5	4	32.8
7	1	1	84	99	4	33.8
7	1	1	85	99.5	4	32.4
7	1	1	86	100	4	33.9
7	1	1	87	100.5	4	33.7
7	1	1	88	101	4	33
7	1	1	89	101.5	4	32.9
7	1	1	90	103	4	32.7
7	1	1	91	103.5	4	33.9
7	1	1	92	105	4	32.4
7	1	1	93	105.5	4	36.4
7	1	1	94	106	4	39.1
7	1	1	95	106.5	4	33.7
7	1	1	96	107	4	32.9
7	1	1	97	107.5	4	33.6
7	1	1	98	108	4	34.1
7	1	1	99	108.5	4	35.9
7	1	1	100	109	4	33.5
7	1	1	101	121	5	32.3
7	1	1	102	121.5	5	33.6
7	1	1	103	122.5	5	34.5
7	1	1	104	123	5	33.1
7	1	1	105	123.5	5	33.3
7	1	1	106	124	5	33.3
7	1	1	107	124.5	5	33
7	1	1	108	125	5	33.4
7	1	1	109	125.5	5	33.5
7	1	1	110	127	5	38.8
7	1	1	111	127.5	5	40.7
7	1	1	112	129	5	41.3
7	1	1	113	129.5	5	40.2
7	1	1	114	130	5	33.9
7	1	1	115	130.5	5	36.8
7	1	1	116	131	5	36.5
7	1	1	117	131.5	5	33.9
7	1	1	118	132	5	33.5
7	1	1	119	132.5	5
7	1	1	120	133	5
7	1	1	121	145	6	31.5
7	1	1	122	145.5	6	41.8
7	1	1	123	146.5	6	36.5
7	1	1	124	147	6	33.5
7	1	1	125	147.5	6	38.8
7	1	1	126	148	6	35.7
7	1	1	127	148.5	6	34.8
7	1	1	128	149	6	32.5
7	1	1	129	149.5	6	33
7	1	1	130	151	6	33
7	1	1	131	151.5	6	32.5
7	1	1	132	153	6	33.6
7	1	1	133	153.5	6	33.9
7	1	1	134	154	6	33.6
7	1	1	135	154.5	6	39.5
7	1	1	136	155	6	39.9
7	1	1	137	155.5	6	41.3
7	1	1	138	156	6	33.7
7	1	1	139	156.5	6	32.2
7	1	1	140	157	6
8	1	1	1	1	0	34.4
8	1	1	2	1.5	0	39.7
8	1	1	3	2.5	0	34.6
8	1	1	4	3	0	34.2
8	1	1	5	3.5	0	34
8	1	1	6	4	0	34.4
8	1	1	7	4.5	0	34
8	1	1	8	5	0	39.9
8	1	1	9	5.5	0	40
8	1	1	10	7	0	34.3
8	1	1	11	7.5	0	32.8
8	1	1	12	9	0	37.1
8	1	1	13	9.5	0	37.8
8	1	1	14	10	0	36.4
8	1	1	15	10.5	0	33.6
8	1	1	16	11	0	35.8
8	1	1	17	11.5	0	35.7
8	1	1	18	12	0	35.6
8	1	1	19	12.5	0	36.4
8	1	1	20	13	0	36.4
8	1	1	21	25	1	31.5
8	1	1	22	25.5	1	33.4
8	1	1	23	26.5	1	33.5
8	1	1	24	27	1	32.6
8	1	1	25	27.5	1	32.6
8	1	1	26	28	1	35.1
8	1	1	27	28.5	1	38.1
8	1	1	28	29	1	33.4
8	1	1	29	29.5	1	37.9
8	1	1	30	31	1	34.7
8	1	1	31	31.5	1	38.4
8	1	1	32	33	1	38.3
8	1	1	33	33.5	1	39.1
8	1	1	34	34	1	35.8
8	1	1	35	34.5	1	36.4
8	1	1	36	35	1	36.6
8	1	1	37	35.5	1	34.1
8	1	1	38	36	1	35.1
8	1	1	39	36.5	1	36.4
8	1	1	40	37	1
8	1	1	41	49	2	33.9
8	1	1	42	49.5	2	35.1
8	1	1	43	50.5	2	33.6
8	1	1	44	51	2	33.9
8	1	1	45	51.5	2	34.3
8	1	1	46	52	2	33.6
8	1	1	47	52.5	2	35.9
8	1	1	48	53	2	34.4
8	1	1	49	53.5	2	38.6
8	1	1	50	55	2	35.3
8	1	1	51	55.5	2	37.8
8	1	1	52	57	2	32.9
8	1	1	53	57.5	2	34.8
8	1	1	54	58	2	33.6
8	1	1	55	58.5	2	32.7
8	1	1	56	59	2	35.6
8	1	1	57	59.5	2	34.4
8	1	1	58	60	2	33.4
8	1	1	59	60.5	2	38.3
8	1	1	60	61	2
8	1	1	61	73	3	33.3
8	1	1	62	73.5	3	42.7
8	1	1	63	74.5	3	35.7
8	1	1	64	75	3	34
8	1	1	65	75.5	3	33.4
8	1	1	66	76	3	33.3
8	1	1	67	76.5	3	33.7
8	1	1	68	77	3	33.8
8	1	1	69	77.5	3	33.8
8	1	1	70	79	3	33.9
8	1	1	71	79.5	3	33.5
8	1	1	72	81	3	31.7
8	1	1	73	81.5	3	34.1
8	1	1	74	82	3	33
8	1	1	75	82.5	3	32.8
8	1	1	76	83	3	33.6
8	1	1	77	83.5	3	33.3
8	1	1	78	84	3	34.3
8	1	1	79	84.5	3
8	1	1	80	85	3
8	1	1	81	97	4	33.1
8	1	1	82	97.5	4	33.4
8	1	1	83	98.5	4	33.3
8	1	1	84	99	4	33.9
8	1	1	85	99.5	4	33.4
8	1	1	86	100	4	33.2
8	1	1	87	100.5	4	33
8	1	1	88	101	4	32.7
8	1	1	89	101.5	4	32.9
8	1	1	90	103	4	34.1
8	1	1	91	103.5	4	33.3
8	1	1	92	105	4	32.7
8	1	1	93	105.5	4	33.9
8	1	1	94	106	4	34
8	1	1	95	106.5	4	35.6
8	1	1	96	107	4	31.3
8	1	1	97	107.5	4	34.9
8	1	1	98	108	4	33.8
8	1	1	99	108.5	4	33.4
8	1	1	100	109	4	33
8	1	1	101	121	5	31.9
8	1	1	102	121.5	5	33
8	1	1	103	122.5	5	32.9
8	1	1	104	123	5	40.6
8	1	1	105	123.5	5	38.4
8	1	1	106	124	5	42.1
8	1	1	107	124.5	5	33.3
8	1	1	108	125	5	33.6
8	1	1	109	125.5	5	40.8
8	1	1	110	127	5	33.6
8	1	1	111	127.5	5	32.9
8	1	1	112	129	5	35.2
8	1	1	113	129.5	5	35
8	1	1	114	130	5	40.4
8	1	1	115	130.5	5	33.2
8	1	1	116	131	5	35.2
8	1	1	117	131.5	5	41.4
8	1	1	118	132	5	40.9
8	1	1	119	132.5	5
8	1	1	120	133	5
8	1	1	121	145	6	32.1
8	1	1	122	145.5	6	31.7
8	1	1	123	146.5	6	38.6
8	1	1	124	147	6	32.9
8	1	1	125	147.5	6	31.9
8	1	1	126	148	6	32.9
8	1	1	127	148.5	6	31.7
8	1	1	128	149	6	42
8	1	1	129	149.5	6	32.5
8	1	1	130	151	6	40.2
8	1	1	131	151.5	6	33
8	1	1	132	153	6	34.7
8	1	1	133	153.5	6	32.8
8	1	1	134	154	6	33.3
8	1	1	135	154.5	6	32.6
8	1	1	136	155	6	33.8
8	1	1	137	155.5	6	32.4
8	1	1	138	156	6	31.9
8	1	1	139	156.5	6	33.2
8	1	1	140	157	6
9	1	1	1	1	0	32.4
9	1	1	2	1.5	0	32.4
9	1	1	3	2.5	0	32.7
9	1	1	4	3	0	33
9	1	1	5	3.5	0	33.6
9	1	1	6	4	0	33.7
9	1	1	7	4.5	0	33.8
9	1	1	8	5	0	32.6
9	1	1	9	5.5	0	33.1
9	1	1	10	7	0	38.4
9	1	1	11	7.5	0	33.6
9	1	1	12	9	0	38.7
9	1	1	13	9.5	0	37.8
9	1	1	14	10	0	39.1
9	1	1	15	10.5	0	39
9	1	1	16	11	0	35.7
9	1	1	17	11.5	0	34.5
9	1	1	18	12	0	34.3
9	1	1	19	12.5	0	38.5
9	1	1	20	13	0	39.6
9	1	1	21	25	1	38.7
9	1	1	22	25.5	1	34.3
9	1	1	23	26.5	1	33.5
9	1	1	24	27	1	32.6
9	1	1	25	27.5	1	35.6
9	1	1	26	28	1	34.8
9	1	1	27	28.5	1	36.4
9	1	1	28	29	1	37.1
9	1	1	29	29.5	1	34
9	1	1	30	31	1	33.5
9	1	1	31	31.5	1	44.6
9	1	1	32	33	1	42.1
9	1	1	33	33.5	1	36
9	1	1	34	34	1	32.1
9	1	1	35	34.5	1	32.8
9	1	1	36	35	1	32.9
9	1	1	37	35.5	1	44
9	1	1	38	36	1	32.7
9	1	1	39	36.5	1	33.1
9	1	1	40	37	1
9	1	1	41	49	2	40.5
9	1	1	42	49.5	2	36.3
9	1	1	43	50.5	2	34.1
9	1	1	44	51	2	33
9	1	1	45	51.5	2	33.1
9	1	1	46	52	2	33.2
9	1	1	47	52.5	2	39.3
9	1	1	48	53	2	38.4
9	1	1	49	53.5	2	32.7
9	1	1	50	55	2	35.5
9	1	1	51	55.5	2	35.7
9	1	1	52	57	2	32.6
9	1	1	53	57.5	2	32.7
9	1	1	54	58	2	32.7
9	1	1	55	58.5	2	33.6
9	1	1	56	59	2	33.1
9	1	1	57	59.5	2	32.5
9	1	1	58	60	2	35.6
9	1	1	59	60.5	2	34.5
9	1	1	60	61	2
9	1	1	61	73	3	33.3
9	1	1	62	73.5	3	36.5
9	1	1	63	74.5	3	36.6
9	1	1	64	75	3	37.1
9	1	1	65	75.5	3	37.3
9	1	1	66	76	3	37.9
9	1	1	67	76.5	3	40.4
9	1	1	68	77	3	35.3
9	1	1	69	77.5	3	40
9	1	1	70	79	3	32.1
9	1	1	71	79.5	3	32.5
9	1	1	72	81	3	35.3
9	1	1	73	81.5	3	32.2
9	1	1	74	82	3	35
9	1	1	75	82.5	3	39.1
9	1	1	76	83	3	33
9	1	1	77	83.5	3	33.3
9	1	1	78	84	3	38.3
9	1	1	79	84.5	3
9	1	1	80	85	3
9	1	1	81	97	4	33
9	1	1	82	97.5	4	32.2
9	1	1	83	98.5	4	33
9	1	1	84	99	4	32.8
9	1	1	85	99.5	4	32.9
9	1	1	86	100	4	40.9
9	1	1	87	100.5	4	34.5
9	1	1	88	101	4	34.6
9	1	1	89	101.5	4	34.2
9	1	1	90	103	4	36.2
9	1	1	91	103.5	4	39.4
9	1	1	92	105	4	31.9
9	1	1	93	105.5	4	31.9
9	1	1	94	106	4	33.8
9	1	1	95	106.5	4	33.2
9	1	1	96	107	4	38.4
9	1	1	97	107.5	4	32.9
9	1	1	98	108	4	32.2
9	1	1	99	108.5	4	32.8
9	1	1	100	109	4	33.3
9	1	1	101	121	5	32.2
9	1	1	102	121.5	5	32.1
9	1	1	103	122.5	5	32.8
9	1	1	104	123	5	33.5
9	1	1	105	123.5	5	33.3
9	1	1	106	124	5	33.2
9	1	1	107	124.5	5	40.1
9	1	1	108	125	5	35.2
9	1	1	109	125.5	5	33.9
9	1	1	110	127	5	33
9	1	1	111	127.5	5	34.7
9	1	1	112	129	5	33.1
9	1	1	113	129.5	5	32.6
9	1	1	114	130	5	32.7
9	1	1	115	130.5	5	32.5
9	1	1	116	131	5	33.7
9	1	1	117	131.5	5	33.9
9	1	1	118	132	5	31.2
9	1	1	119	132.5	5
9	1	1	120	133	5
9	1	1	121	145	6	33.2
9	1	1	122	145.5	6	32.9
9	1	1	123	146.5	6	33.9
9	1	1	124	147	6	33.5
9	1	1	125	147.5	6	33.5
9	1	1	126	148	6	39.5
9	1	1	127	148.5	6	36.2
9	1	1	128	149	6	35.8
9	1	1	129	149.5	6	35.6
9	1	1	130	151	6	36.3
9	1	1	131	151.5	6	37.4
9	1	1	132	153	6	36.6
9	1	1	133	153.5	6	36.7
9	1	1	134	154	6	33.6
9	1	1	135	154.5	6	33.4
9	1	1	136	155	6	33.4
9	1	1	137	155.5	6	33.8
9	1	1	138	156	6	34.2
9	1	1	139	156.5	6	33.3
9	1	1	140	157	6
10	1	1	1	1	0	33.1
10	1	1	2	1.5	0	32.2
10	1	1	3	2.5	0	34.6
10	1	1	4	3	0	33.4
10	1	1	5	3.5	0	35.2
10	1	1	6	4	0	36
10	1	1	7	4.5	0	33.4
10	1	1	8	5	0	34.9
10	1	1	9	5.5	0	39.5
10	1	1	10	7	0	35.1
10	1	1	11	7.5	0	37.9
10	1	1	12	9	0	37.9
10	1	1	13	9.5	0	35
10	1	1	14	10	0	35.2
10	1	1	15	10.5	0	41
10	1	1	16	11	0	35.7
10	1	1	17	11.5	0	34.7
10	1	1	18	12	0	39.4
10	1	1	19	12.5	0	40.7
10	1	1	20	13	0	39.2
10	1	1	21	25	1	33
10	1	1	22	25.5	1	37.9
10	1	1	23	26.5	1	33.3
10	1	1	24	27	1	32.9
10	1	1	25	27.5	1	39.1
10	1	1	26	28	1	37.5
10	1	1	27	28.5	1	32.9
10	1	1	28	29	1	33
10	1	1	29	29.5	1	35.9
10	1	1	30	31	1	33
10	1	1	31	31.5	1	32
10	1	1	32	33	1	32.5
10	1	1	33	33.5	1	34
10	1	1	34	34	1	41.1
10	1	1	35	34.5	1	41.7
10	1	1	36	35	1	41.8
10	1	1	37	35.5	1	32.8
10	1	1	38	36	1	33.3
10	1	1	39	36.5	1	38.7
10	1	1	40	37	1
10	1	1	41	49	2	32.4
10	1	1	42	49.5	2	33.5
10	1	1	43	50.5	2	33.8
10	1	1	44	51	2	32.9
10	1	1	45	51.5	2	34.7
10	1	1	46	52	2	34.2
10	1	1	47	52.5	2	32.1
10	1	1	48	53	2	33.4
10	1	1	49	53.5	2	33
10	1	1	50	55	2	34.7
10	1	1	51	55.5	2	35.3
10	1	1	52	57	2	36.9
10	1	1	53	57.5	2	41.9
10	1	1	54	58	2	40.9
10	1	1	55	58.5	2	41.2
10	1	1	56	59	2	35.6
10	1	1	57	59.5	2	40.7
10	1	1	58	60	2	35.9
10	1	1	59	60.5	2	39.2
10	1	1	60	61	2
10	1	1	61	73	3	32.6
10	1	1	62	73.5	3	34
10	1	1	63	74.5	3	32.9
10	1	1	64	75	3	39.3
10	1	1	65	75.5	3	35
10	1	1	66	76	3	37.5
10	1	1	67	76.5	3	33.5
10	1	1	68	77	3	35.4
10	1	1	69	77.5	3	33
10	1	1	70	79	3	35.3
10	1	1	71	79.5	3	35.9
10	1	1	72	81	3	31.8
10	1	1	73	81.5	3	35.2
10	1	1	74	82	3	32.7
10	1	1	75	82.5	3	34.9
10	1	1	76	83	3	35.2
10	1	1	77	83.5	3	40
10	1	1	78	84	3	34.1
10	1	1	79	84.5	3
10	1	1	80	85	3
10	1	1	81	97	4	32.3
10	1	1	82	97.5	4	36.1
10	1	1	83	98.5	4	32.7
10	1	1	84	99	4	33.2
10	1	1	85	99.5	4	33.1
10	1	1	86	100	4	34.5
10	1	1	87	100.5	4	41.5
10	1	1	88	101	4	33.3
10	1	1	89	101.5	4	33.2
10	1	1	90	103	4	32.8
10	1	1	91	103.5	4	32.9
10	1	1	92	105	4	32.4
10	1	1	93	105.5	4	39.1
10	1	1	94	106	4	39.1
10	1	1	95	106.5	4	33.2
10	1	1	96	107	4	37.2
10	1	1	97	107.5	4	35.9
10	1	1	98	108	4	35.3
10	1	1	99	108.5	4	34.4
10	1	1	100	109	4	33.5
10	1	1	101	121	5	31.9
10	1	1	102	121.5	5	32.8
10	1	1	103	122.5	5	33.1
10	1	1	104	123	5	33
10	1	1	105	123.5	5	32.4
10	1	1	106	124	5	32.8
10	1	1	107	124.5	5	33.2
10	1	1	108	125	5	33.6
10	1	1	109	125.5	5	33.8
10	1	1	110	127	5	32.9
10	1	1	111	127.5	5	32.5
10	1	1	112	129	5	33.6
10	1	1	113	129.5	5	34.8
10	1	1	114	130	5	35.8
10	1	1	115	130.5	5	32.9
10	1	1	116	131	5	33.7
10	1	1	117	131.5	5	39.6
10	1	1	118	132	5	36.4
10	1	1	119	132.5	5
10	1	1	120	133	5
10	1	1	121	145	6	32.5
10	1	1	122	145.5	6	32.4
10	1	1	123	146.5	6	32.7
10	1	1	124	147	6	31.5
10	1	1	125	147.5	6	32.4
10	1	1	126	148	6	33
10	1	1	127	148.5	6	32.7
10	1	1	128	149	6	34.9
10	1	1	129	149.5	6	34.4
10	1	1	130	151	6	32.4
10	1	1	131	151.5	6	33.1
10	1	1	132	153	6	35
10	1	1	133	153.5	6	34.9
10	1	1	134	154	6	33.7
10	1	1	135	154.5	6	33.2
10	1	1	136	155	6	33.7
10	1	1	137	155.5	6	32.7
10	1	1	138	156	6	36
10	1	1	139	156.5	6	34.1
10	1	1	140	157	6
11	1	1	1	1	0	42.2
11	1	1	2	1.5	0	33.4
11	1	1	3	2.5	0	40
11	1	1	4	3	0	35.8
11	1	1	5	3.5	0	34
11	1	1	6	4	0	33.6
11	1	1	7	4.5	0	34.6
11	1	1	8	5	0	33.3
11	1	1	9	5.5	0	32.7
11	1	1	10	7	0	40.1
11	1	1	11	7.5	0	32.4
11	1	1	12	9	0	38.3
11	1	1	13	9.5	0	38.5
11	1	1	14	10	0	40.8
11	1	1	15	10.5	0	41.2
11	1	1	16	11	0	33.5
11	1	1	17	11.5	0	39.7
11	1	1	18	12	0	35.7
11	1	1	19	12.5	0	39
11	1	1	20	13	0	33.8
11	1	1	21	25	1	37.7
11	1	1	22	25.5	1	37.9
11	1	1	23	26.5	1	37.4
11	1	1	24	27	1	37.8
11	1	1	25	27.5	1	38.3
11	1	1	26	28	1	32.8
11	1	1	27	28.5	1	34.4
11	1	1	28	29	1	41.4
11	1	1	29	29.5	1	34.1
11	1	1	30	31	1	38.1
11	1	1	31	31.5	1	35.3
11	1	1	32	33	1	39.8
11	1	1	33	33.5	1	33.8
11	1	1	34	34	1	39
11	1	1	35	34.5	1	35.1
11	1	1	36	35	1	36.2
11	1	1	37	35.5	1	33.5
11	1	1	38	36	1	37.1
11	1	1	39	36.5	1	34.3
11	1	1	40	37	1
11	1	1	41	49	2	39.9
11	1	1	42	49.5	2	32.9
11	1	1	43	50.5	2	33.8
11	1	1	44	51	2	38.6
11	1	1	45	51.5	2	40.5
11	1	1	46	52	2	38.7
11	1	1	47	52.5	2	33.6
11	1	1	48	53	2	34.5
11	1	1	49	53.5	2	36
11	1	1	50	55	2	41.2
11	1	1	51	55.5	2	32.7
11	1	1	52	57	2	39.1
11	1	1	53	57.5	2	34.8
11	1	1	54	58	2	33.4
11	1	1	55	58.5	2	40.9
11	1	1	56	59	2	32.7
11	1	1	57	59.5	2	37.2
11	1	1	58	60	2	32.4
11	1	1	59	60.5	2	33.9
11	1	1	60	61	2
11	1	1	61	73	3	37.9
11	1	1	62	73.5	3	33.8
11	1	1	63	74.5	3	34
11	1	1	64	75	3	37.9
11	1	1	65	75.5	3	38.9
11	1	1	66	76	3	32.8
11	1	1	67	76.5	3	41.8
11	1	1	68	77	3	34.6
11	1	1	69	77.5	3	41.7
11	1	1	70	79	3	40.8
11	1	1	71	79.5	3	39.8
11	1	1	72	81	3	33.9
11	1	1	73	81.5	3	33.4
11	1	1	74	82	3	38.7
11	1	1	75	82.5	3	36.8
11	1	1	76	83	3	40
11	1	1	77	83.5	3	33.2
11	1	1	78	84	3	33.6
11	1	1	79	84.5	3
11	1	1	80	85	3
11	1	1	81	97	4	39
11	1	1	82	97.5	4	34.2
11	1	1	83	98.5	4	41.8
11	1	1	84	99	4	41.2
11	1	1	85	99.5	4	35.4
11	1	1	86	100	4	35
11	1	1	87	100.5	4	34.1
11	1	1	88	101	4	33
11	1	1	89	101.5	4	33.5
11	1	1	90	103	4	34.5
11	1	1	91	103.5	4	32.9
11	1	1	92	105	4	35.7
11	1	1	93	105.5	4	35.8
11	1	1	94	106	4	32.2
11	1	1	95	106.5	4	36.5
11	1	1	96	107	4	33.6
11	1	1	97	107.5	4	33.9
11	1	1	98	108	4	35
11	1	1	99	108.5	4	32.4
11	1	1	100	109	4	30.7
11	1	1	101	121	5	34.2
11	1	1	102	121.5	5	35
11	1	1	103	122.5	5	41.2
11	1	1	104	123	5	32.1
11	1	1	105	123.5	5	35
11	1	1	106	124	5	34.8
11	1	1	107	124.5	5	35.1
11	1	1	108	125	5	32.9
11	1	1	109	125.5	5	33.1
11	1	1	110	127	5	33.8
11	1	1	111	127.5	5	34.2
11	1	1	112	129	5	42.8
11	1	1	113	129.5	5	33.2
11	1	1	114	130	5	40.6
11	1	1	115	130.5	5	38.5
11	1	1	116	131	5	39.4
11	1	1	117	131.5	5	33.6
11	1	1	118	132	5	32.8
11	1	1	119	132.5	5
11	1	1	120	133	5
11	1	1	121	145	6	33.4
11	1	1	122	145.5	6	34.3
11	1	1	123	146.5	6	33.8
11	1	1	124	147	6	33.9
11	1	1	125	147.5	6	33.2
11	1	1	126	148	6	32.8
11	1	1	127	148.5	6	33.5
11	1	1	128	149	6	34
11	1	1	129	149.5	6	34.2
11	1	1	130	151	6	34.8
11	1	1	131	151.5	6	38.3
11	1	1	132	153	6	32.5
11	1	1	133	153.5	6	33.4
11	1	1	134	154	6	33
11	1	1	135	154.5	6	34.6
11	1	1	136	155	6	35.8
11	1	1	137	155.5	6	35.7
11	1	1	138	156	6	34.6
11	1	1	139	156.5	6	33.6
11	1	1	140	157	6
12	1	1	1	1	0	32.3
12	1	1	2	1.5	0	31.9
12	1	1	3	2.5	0	32.9
12	1	1	4	3	0	40.9
12	1	1	5	3.5	0	36.1
12	1	1	6	4	0	33.1
12	1	1	7	4.5	0	37.7
12	1	1	8	5	0	32.7
12	1	1	9	5.5	0	37.2
12	1	1	10	7	0	34.3
12	1	1	11	7.5	0	38.7
12	1	1	12	9	0	39.4
12	1	1	13	9.5	0	40
12	1	1	14	10	0	36.2
12	1	1	15	10.5	0	33.1
12	1	1	16	11	0	34.1
12	1	1	17	11.5	0	36.5
12	1	1	18	12	0	39.1
12	1	1	19	12.5	0	40.7
12	1	1	20	13	0	34.7
12	1	1	21	25	1	32.6
12	1	1	22	25.5	1	34.2
12	1	1	23	26.5	1	35.1
12	1	1	24	27	1	34.1
12	1	1	25	27.5	1	34.6
12	1	1	26	28	1	38.6
12	1	1	27	28.5	1	38.3
12	1	1	28	29	1	36.9
12	1	1	29	29.5	1	33
12	1	1	30	31	1	38.5
12	1	1	31	31.5	1	34.8
12	1	1	32	33	1	38.1
12	1	1	33	33.5	1	33.5
12	1	1	34	34	1	33.5
12	1	1	35	34.5	1	36.6
12	1	1	36	35	1	36.7
12	1	1	37	35.5	1	40.3
12	1	1	38	36	1	37.2
12	1	1	39	36.5	1	34.1
12	1	1	40	37	1
12	1	1	41	49	2	33.6
12	1	1	42	49.5	2	37.6
12	1	1	43	50.5	2	38.6
12	1	1	44	51	2	38.1
12	1	1	45	51.5	2	34.7
12	1	1	46	52	2	35.4
12	1	1	47	52.5	2	35
12	1	1	48	53	2	33.9
12	1	1	49	53.5	2	38.4
12	1	1	50	55	2	37.2
12	1	1	51	55.5	2	38.5
12	1	1	52	57	2	36.6
12	1	1	53	57.5	2	36.4
12	1	1	54	58	2	39.9
12	1	1	55	58.5	2	39.6
12	1	1	56	59	2	36.5
12	1	1	57	59.5	2	33.7
12	1	1	58	60	2	39.1
12	1	1	59	60.5	2	37
12	1	1	60	61	2
12	1	1	61	73	3	33
12	1	1	62	73.5	3	33.4
12	1	1	63	74.5	3	32.9
12	1	1	64	75	3	33.6
12	1	1	65	75.5	3	34.2
12	1	1	66	76	3	33.9
12	1	1	67	76.5	3	33.6
12	1	1	68	77	3	38.1
12	1	1	69	77.5	3	33.3
12	1	1	70	79	3	34.2
12	1	1	71	79.5	3	38.4
12	1	1	72	81	3	32.3
12	1	1	73	81.5	3	34.1
12	1	1	74	82	3	33
12	1	1	75	82.5	3	32.8
12	1	1	76	83	3	38.5
12	1	1	77	83.5	3	33.3
12	1	1	78	84	3	32.8
12	1	1	79	84.5	3
12	1	1	80	85	3
12	1	1	81	97	4	33.2
12	1	1	82	97.5	4	34.1
12	1	1	83	98.5	4	32.4
12	1	1	84	99	4	40.5
12	1	1	85	99.5	4	33.9
12	1	1	86	100	4	40
12	1	1	87	100.5	4	34.9
12	1	1	88	101	4	35
12	1	1	89	101.5	4	39
12	1	1	90	103	4	33.6
12	1	1	91	103.5	4	34.3
12	1	1	92	105	4	41.2
12	1	1	93	105.5	4	35.6
12	1	1	94	106	4	32
12	1	1	95	106.5	4	38.9
12	1	1	96	107	4	36
12	1	1	97	107.5	4	36.1
12	1	1	98	108	4	36.4
12	1	1	99	108.5	4	33.4
12	1	1	100	109	4	34.1
12	1	1	101	121	5	32
12	1	1	102	121.5	5	32.6
12	1	1	103	122.5	5	32.6
12	1	1	104	123	5	31.7
12	1	1	105	123.5	5	34.1
12	1	1	106	124	5	33.5
12	1	1	107	124.5	5	37.2
12	1	1	108	125	5	32.8
12	1	1	109	125.5	5	37.4
12	1	1	110	127	5	37.1
12	1	1	111	127.5	5	36.4
12	1	1	112	129	5	35.1
12	1	1	113	129.5	5	32.8
12	1	1	114	130	5	31.9
12	1	1	115	130.5	5	35.7
12	1	1	116	131	5	32.3
12	1	1	117	131.5	5	31.1
12	1	1	118	132	5	31.2
12	1	1	119	132.5	5
12	1	1	120	133	5
12	1	1	121	145	6	36.2
12	1	1	122	145.5	6	33.8
12	1	1	123	146.5	6	31.7
12	1	1	124	147	6	33
12	1	1	125	147.5	6	32.2
12	1	1	126	148	6	37.6
12	1	1	127	148.5	6	36.3
12	1	1	128	149	6	33.6
12	1	1	129	149.5	6	32.5
12	1	1	130	151	6	33.3
12	1	1	131	151.5	6	32.7
12	1	1	132	153	6	34.9
12	1	1	133	153.5	6	35.1
12	1	1	134	154	6	41.6
12	1	1	135	154.5	6	31.8
12	1	1	136	155	6	33
12	1	1	137	155.5	6	33.3
12	1	1	138	156	6	32.8
12	1	1	139	156.5	6	34.2
12	1	1	140	157	6
13	1	2	1	1	0	36.1
13	1	2	2	1.5	0	39.8
13	1	2	3	2.5	0	40.7
13	1	2	4	3	0	34.4
13	1	2	5	3.5	0	37.7
13	1	2	6	4	0	36.8
13	1	2	7	4.5	0	37
13	1	2	8	5	0	32.8
13	1	2	9	5.5	0	40.7
13	1	2	10	7	0	35.9
13	1	2	11	7.5	0	32.5
13	1	2	12	9	0	36.9
13	1	2	13	9.5	0	34.2
13	1	2	14	10	0	32.6
13	1	2	15	10.5	0	39
13	1	2	16	11	0	38.4
13	1	2	17	11.5	0	39.1
13	1	2	18	12	0	34.3
13	1	2	19	12.5	0	35.5
13	1	2	20	13	0	40.8
13	1	2	21	25	1	37.3
13	1	2	22	25.5	1	37.7
13	1	2	23	26.5	1	35.6
13	1	2	24	27	1	36.8
13	1	2	25	27.5	1	37.1
13	1	2	26	28	1	36.7
13	1	2	27	28.5	1	38.8
13	1	2	28	29	1	38.4
13	1	2	29	29.5	1	35.2
13	1	2	30	31	1	39.6
13	1	2	31	31.5	1	42.5
13	1	2	32	33	1	43.4
13	1	2	33	33.5	1	45.8
13	1	2	34	34	1	47.3
13	1	2	35	34.5	1	46
13	1	2	36	35	1	42.7
13	1	2	37	35.5	1	42.5
13	1	2	38	36	1	41.6
13	1	2	39	36.5	1	44.8
13	1	2	40	37	1
13	1	2	41	49	2	40.9
13	1	2	42	49.5	2	43.5
13	1	2	43	50.5	2	41.5
13	1	2	44	51	2	40.5
13	1	2	45	51.5	2	43.8
13	1	2	46	52	2	43.3
13	1	2	47	52.5	2	42.2
13	1	2	48	53	2	42.2
13	1	2	49	53.5	2	44.8
13	1	2	50	55	2	44
13	1	2	51	55.5	2	43.9
13	1	2	52	57	2	43
13	1	2	53	57.5	2	41.8
13	1	2	54	58	2	43.8
13	1	2	55	58.5	2	43.2
13	1	2	56	59	2	45.5
13	1	2	57	59.5	2	44
13	1	2	58	60	2	41.1
13	1	2	59	60.5	2	41.4
13	1	2	60	61	2
13	1	2	61	73	3	42.7
13	1	2	62	73.5	3	40.1
13	1	2	63	74.5	3	37.1
13	1	2	64	75	3	40.5
13	1	2	65	75.5	3	34.8
13	1	2	66	76	3	32.8
13	1	2	67	76.5	3	34.8
13	1	2	68	77	3	35.2
13	1	2	69	77.5	3	32.5
13	1	2	70	79	3	40.5
13	1	2	71	79.5	3	34.4
13	1	2	72	81	3	37.8
13	1	2	73	81.5	3	34.6
13	1	2	74	82	3	38.6
13	1	2	75	82.5	3	42.2
13	1	2	76	83	3	39
13	1	2	77	83.5	3	40.9
13	1	2	78	84	3	38.7
13	1	2	79	84.5	3
13	1	2	80	85	3
13	1	2	81	97	4	41.2
13	1	2	82	97.5	4	39.6
13	1	2	83	98.5	4	41.3
13	1	2	84	99	4	42.8
13	1	2	85	99.5	4	33.5
13	1	2	86	100	4	38.4
13	1	2	87	100.5	4	38.3
13	1	2	88	101	4	41.9
13	1	2	89	101.5	4	33.5
13	1	2	90	103	4	32.3
13	1	2	91	103.5	4	39.4
13	1	2	92	105	4	42.6
13	1	2	93	105.5	4	33.6
13	1	2	94	106	4	42.6
13	1	2	95	106.5	4	35.5
13	1	2	96	107	4	41.7
13	1	2	97	107.5	4	39.3
13	1	2	98	108	4	32.9
13	1	2	99	108.5	4	42
13	1	2	100	109	4	41.2
13	1	2	101	121	5	39.6
13	1	2	102	121.5	5	41.5
13	1	2	103	122.5	5	34.7
13	1	2	104	123	5	44.7
13	1	2	105	123.5	5	42.3
13	1	2	106	124	5	37.1
13	1	2	107	124.5	5	33.6
13	1	2	108	125	5	32.3
13	1	2	109	125.5	5	41.1
13	1	2	110	127	5	41
13	1	2	111	127.5	5	34
13	1	2	112	129	5	36.4
13	1	2	113	129.5	5	39.2
13	1	2	114	130	5	40.7
13	1	2	115	130.5	5	41.1
13	1	2	116	131	5	34.8
13	1	2	117	131.5	5	40.6
13	1	2	118	132	5	41.4
13	1	2	119	132.5	5
13	1	2	120	133	5
13	1	2	121	145	6	42
13	1	2	122	145.5	6	41.6
13	1	2	123	146.5	6	41.1
13	1	2	124	147	6	35.2
13	1	2	125	147.5	6	39.8
13	1	2	126	148	6	39.9
13	1	2	127	148.5	6	33.3
13	1	2	128	149	6	34.4
13	1	2	129	149.5	6	37.2
13	1	2	130	151	6	40.6
13	1	2	131	151.5	6	39.2
13	1	2	132	153	6	33.2
13	1	2	133	153.5	6	32.2
13	1	2	134	154	6	44.6
13	1	2	135	154.5	6	32.5
13	1	2	136	155	6	32.3
13	1	2	137	155.5	6	38.6
13	1	2	138	156	6	33.1
13	1	2	139	156.5	6	32.7
13	1	2	140	157	6
14	1	2	1	1	0	31.8
14	1	2	2	1.5	0	34.4
14	1	2	3	2.5	0	34.1
14	1	2	4	3	0	32.8
14	1	2	5	3.5	0	38.6
14	1	2	6	4	0	38.7
14	1	2	7	4.5	0	34.2
14	1	2	8	5	0	33.5
14	1	2	9	5.5	0	39.4
14	1	2	10	7	0	39.3
14	1	2	11	7.5	0	37.7
14	1	2	12	9	0	40.3
14	1	2	13	9.5	0	38.3
14	1	2	14	10	0	39.1
14	1	2	15	10.5	0	39
14	1	2	16	11	0	36.4
14	1	2	17	11.5	0	35.8
14	1	2	18	12	0	36.1
14	1	2	19	12.5	0	37.4
14	1	2	20	13	0	36.1
14	1	2	21	25	1	35.2
14	1	2	22	25.5	1	39.5
14	1	2	23	26.5	1	41.1
14	1	2	24	27	1	37.4
14	1	2	25	27.5	1	40
14	1	2	26	28	1	39.7
14	1	2	27	28.5	1	43.1
14	1	2	28	29	1	33.4
14	1	2	29	29.5	1	33
14	1	2	30	31	1	34.4
14	1	2	31	31.5	1	40.3
14	1	2	32	33	1	35.9
14	1	2	33	33.5	1	43.6
14	1	2	34	34	1	44.4
14	1	2	35	34.5	1	38.7
14	1	2	36	35	1	45.9
14	1	2	37	35.5	1	44.6
14	1	2	38	36	1	46.2
14	1	2	39	36.5	1	45.6
14	1	2	40	37	1
14	1	2	41	49	2	46.3
14	1	2	42	49.5	2	47.4
14	1	2	43	50.5	2	42.2
14	1	2	44	51	2	42.4
14	1	2	45	51.5	2	41.6
14	1	2	46	52	2	44.7
14	1	2	47	52.5	2	41.7
14	1	2	48	53	2	40.6
14	1	2	49	53.5	2	38.7
14	1	2	50	55	2	41.3
14	1	2	51	55.5	2	39.6
14	1	2	52	57	2	42.3
14	1	2	53	57.5	2	45.8
14	1	2	54	58	2	44.1
14	1	2	55	58.5	2	45
14	1	2	56	59	2	40.7
14	1	2	57	59.5	2	43.5
14	1	2	58	60	2	42.5
14	1	2	59	60.5	2	41.1
14	1	2	60	61	2
14	1	2	61	73	3	41.4
14	1	2	62	73.5	3	41.5
14	1	2	63	74.5	3	42.6
14	1	2	64	75	3	43.6
14	1	2	65	75.5	3	34.6
14	1	2	66	76	3	37.3
14	1	2	67	76.5	3	42.8
14	1	2	68	77	3	36.1
14	1	2	69	77.5	3	34.9
14	1	2	70	79	3	37.8
14	1	2	71	79.5	3	39.9
14	1	2	72	81	3	43.5
14	1	2	73	81.5	3	37.1
14	1	2	74	82	3	36.9
14	1	2	75	82.5	3	39.9
14	1	2	76	83	3	36.5
14	1	2	77	83.5	3	36.4
14	1	2	78	84	3	37.8
14	1	2	79	84.5	3
14	1	2	80	85	3
14	1	2	81	97	4	40.3
14	1	2	82	97.5	4	43.4
14	1	2	83	98.5	4	41.1
14	1	2	84	99	4	41.9
14	1	2	85	99.5	4	39.2
14	1	2	86	100	4	33.5
14	1	2	87	100.5	4	40
14	1	2	88	101	4	39.4
14	1	2	89	101.5	4	38.1
14	1	2	90	103	4	35.9
14	1	2	91	103.5	4	46.8
14	1	2	92	105	4	41.4
14	1	2	93	105.5	4	41
14	1	2	94	106	4	41.1
14	1	2	95	106.5	4	40.5
14	1	2	96	107	4	39.4
14	1	2	97	107.5	4	40
14	1	2	98	108	4	38.5
14	1	2	99	108.5	4	40.5
14	1	2	100	109	4	40
14	1	2	101	121	5	41.1
14	1	2	102	121.5	5	43.4
14	1	2	103	122.5	5	41.5
14	1	2	104	123	5	41.3
14	1	2	105	123.5	5	34.8
14	1	2	106	124	5	39.9
14	1	2	107	124.5	5	39.4
14	1	2	108	125	5	40.7
14	1	2	109	125.5	5	41.1
14	1	2	110	127	5	40.2
14	1	2	111	127.5	5	41.4
14	1	2	112	129	5	39.6
14	1	2	113	129.5	5	42.5
14	1	2	114	130	5	39.3
14	1	2	115	130.5	5	41
14	1	2	116	131	5	42.4
14	1	2	117	131.5	5	39.5
14	1	2	118	132	5	39.7
14	1	2	119	132.5	5
14	1	2	120	133	5
14	1	2	121	145	6	40
14	1	2	122	145.5	6	41.3
14	1	2	123	146.5	6	42.6
14	1	2	124	147	6	44.5
14	1	2	125	147.5	6	44.5
14	1	2	126	148	6	38.8
14	1	2	127	148.5	6	41.6
14	1	2	128	149	6	38
14	1	2	129	149.5	6	34.9
14	1	2	130	151	6	41.7
14	1	2	131	151.5	6	35.1
14	1	2	132	153	6	36
14	1	2	133	153.5	6	43.2
14	1	2	134	154	6	39.3
14	1	2	135	154.5	6	39.2
14	1	2	136	155	6	35
14	1	2	137	155.5	6	36.7
14	1	2	138	156	6	36.7
14	1	2	139	156.5	6	38.5
14	1	2	140	157	6
15	1	2	1	1	0	40.3
15	1	2	2	1.5	0	33.7
15	1	2	3	2.5	0	33.1
15	1	2	4	3	0	39.1
15	1	2	5	3.5	0	37.8
15	1	2	6	4	0	35.6
15	1	2	7	4.5	0	34.4
15	1	2	8	5	0	38.4
15	1	2	9	5.5	0	33
15	1	2	10	7	0	38.7
15	1	2	11	7.5	0	38
15	1	2	12	9	0	34.3
15	1	2	13	9.5	0	35.3
15	1	2	14	10	0	37.8
15	1	2	15	10.5	0	40.1
15	1	2	16	11	0	37.9
15	1	2	17	11.5	0	36.6
15	1	2	18	12	0	36.7
15	1	2	19	12.5	0	35.1
15	1	2	20	13	0	39.2
15	1	2	21	25	1	39
15	1	2	22	25.5	1	34.3
15	1	2	23	26.5	1	44.1
15	1	2	24	27	1	31.9
15	1	2	25	27.5	1	40.9
15	1	2	26	28	1	39.8
15	1	2	27	28.5	1	41.8
15	1	2	28	29	1	37.3
15	1	2	29	29.5	1	34.1
15	1	2	30	31	1	40.4
15	1	2	31	31.5	1	41.5
15	1	2	32	33	1	42.9
15	1	2	33	33.5	1	42
15	1	2	34	34	1	45.3
15	1	2	35	34.5	1	46.8
15	1	2	36	35	1	42.4
15	1	2	37	35.5	1	40.5
15	1	2	38	36	1	45.7
15	1	2	39	36.5	1	41.5
[truncated: 4,721 more rows]

## Sheet: Fever timecourse, summarised
Locust ID	Experiment	Treatment (1=control; 2=ARSEF 324)	Mean body temp. (ºC)
1	1	1	35.4
2	1	1	34.6
3	1	1	34.7
4	1	1	34.8
5	1	1	35.3
6	1	1	35
7	1	1	35.9
8	1	1	34.8
9	1	1	34.7
10	1	1	35.9
11	1	1	36.1
12	1	1	36.8
13	1	2	42.9
14	1	2	42.7
15	1	2	40.5
16	1	2	39.4
17	1	2	40.6
18	1	2	41.7
19	1	2	43.1
20	1	2	42.6
21	1	2	42.8
22	1	2	41.6
23	1	2	43.1
24	1	2	42.9
25	2	1	37.3
26	2	1	36.9
27	2	1	35
28	2	1	36.6
29	2	1	36.4
30	2	1	35
31	2	1	37.8
32	2	1	37.5
33	2	1	38.1
34	2	1	37.1
35	2	1	38.3
36	2	1	37.2
37	2	2	43.3
38	2	2	42.7
39	2	2	42.3
40	2	2	43
41	2	2	43.7
42	2	2	42.8
43	2	2	44.1
44	2	2	43.9
45	2	2	44.4
46	2	2	42.9
47	2	2	45.4
48	2	2	43.8

## Sheet: Dose-response data
Dose	Conidia x10^3	Log10 (Conidia x10^3 + 1)	Expt	Locust ID	Sex (m=0; f=1)	Sample point	Time (Hours, day 2)	Body temp. (ºC)
0	0	0	1	1	0	1	0	38.7
0	0	0	1	1	0	2	0.5	38.4
0	0	0	1	1	0	3	1	37.1
0	0	0	1	1	0	4	1.5	38.3
0	0	0	1	1	0	5	2	37.8
0	0	0	1	1	0	6	2.5	38
0	0	0	1	1	0	7	3	37
0	0	0	1	1	0	8	5	38.8
0	0	0	1	1	0	9	5.5	38
0	0	0	1	1	0	10	6	41.4
0	0	0	1	1	0	11	6.5	37.5
0	0	0	1	1	0	12	7	39.8
0	0	0	1	1	0	13	7.5	37.5
0	0	0	1	1	0	14	8	40.2
0	0	0	1	2	0	1	0	38.3
0	0	0	1	2	0	2	0.5	36
0	0	0	1	2	0	3	1	37.1
0	0	0	1	2	0	4	1.5	36.7
0	0	0	1	2	0	5	2	36.7
0	0	0	1	2	0	6	2.5	40.8
0	0	0	1	2	0	7	3	35.9
0	0	0	1	2	0	8	5	37.9
0	0	0	1	2	0	9	5.5	36
0	0	0	1	2	0	10	6	38.1
0	0	0	1	2	0	11	6.5	39.5
0	0	0	1	2	0	12	7	37.7
0	0	0	1	2	0	13	7.5	41.2
0	0	0	1	2	0	14	8	37.2
0	0	0	1	3	0	1	0	35.2
0	0	0	1	3	0	2	0.5	37.7
0	0	0	1	3	0	3	1	36.4
0	0	0	1	3	0	4	1.5	37.9
0	0	0	1	3	0	5	2	37.4
0	0	0	1	3	0	6	2.5	37.1
0	0	0	1	3	0	7	3	37.4
0	0	0	1	3	0	8	5	37.6
0	0	0	1	3	0	9	5.5	38.4
0	0	0	1	3	0	10	6	40.5
0	0	0	1	3	0	11	6.5	39
0	0	0	1	3	0	12	7	36.8
0	0	0	1	3	0	13	7.5	38.2
0	0	0	1	3	0	14	8	38.3
0	0	0	1	4	0	1	0	37.6
0	0	0	1	4	0	2	0.5	35.5
0	0	0	1	4	0	3	1	35.9
0	0	0	1	4	0	4	1.5	36.6
0	0	0	1	4	0	5	2	36.8
0	0	0	1	4	0	6	2.5	38.8
0	0	0	1	4	0	7	3	38.9
0	0	0	1	4	0	8	5	37.4
0	0	0	1	4	0	9	5.5	39.1
0	0	0	1	4	0	10	6	40.6
0	0	0	1	4	0	11	6.5	37.7
0	0	0	1	4	0	12	7	43.1
0	0	0	1	4	0	13	7.5	39.4
0	0	0	1	4	0	14	8	41
0	0	0	1	5	0	1	0	36.4
0	0	0	1	5	0	2	0.5	36.6
0	0	0	1	5	0	3	1	36.4
0	0	0	1	5	0	4	1.5	40.3
0	0	0	1	5	0	5	2	40.7
0	0	0	1	5	0	6	2.5	37.3
0	0	0	1	5	0	7	3	37.3
0	0	0	1	5	0	8	5	37.2
0	0	0	1	5	0	9	5.5	36.2
0	0	0	1	5	0	10	6	41.3
0	0	0	1	5	0	11	6.5	39.2
0	0	0	1	5	0	12	7	40.3
0	0	0	1	5	0	13	7.5	36.5
0	0	0	1	5	0	14	8	41.6
0	0	0	1	6	0	1	0	39.7
0	0	0	1	6	0	2	0.5	36.8
0	0	0	1	6	0	3	1	40.2
0	0	0	1	6	0	4	1.5	38
0	0	0	1	6	0	5	2	38.3
0	0	0	1	6	0	6	2.5	39.5
0	0	0	1	6	0	7	3	38.4
0	0	0	1	6	0	8	5	37.9
0	0	0	1	6	0	9	5.5	36.7
0	0	0	1	6	0	10	6	36.6
0	0	0	1	6	0	11	6.5	37.5
0	0	0	1	6	0	12	7	39.2
0	0	0	1	6	0	13	7.5	37.3
0	0	0	1	6	0	14	8	36.5
0	0	0	1	7	1	1	0	38.4
0	0	0	1	7	1	2	0.5	38.5
0	0	0	1	7	1	3	1	38.7
0	0	0	1	7	1	4	1.5	38.2
0	0	0	1	7	1	5	2	40.6
0	0	0	1	7	1	6	2.5	37.3
0	0	0	1	7	1	7	3	41.4
0	0	0	1	7	1	8	5	39
0	0	0	1	7	1	9	5.5	38.7
0	0	0	1	7	1	10	6	39.2
0	0	0	1	7	1	11	6.5	35.8
0	0	0	1	7	1	12	7	41.7
0	0	0	1	7	1	13	7.5	38.6
0	0	0	1	7	1	14	8	37.7
0	0	0	1	8	0	1	0	36.9
0	0	0	1	8	0	2	0.5	36.2
0	0	0	1	8	0	3	1	36.8
0	0	0	1	8	0	4	1.5	35.8
0	0	0	1	8	0	5	2	35
0	0	0	1	8	0	6	2.5	36.4
0	0	0	1	8	0	7	3	36.6
0	0	0	1	8	0	8	5	37
0	0	0	1	8	0	9	5.5	41.1
0	0	0	1	8	0	10	6	37.6
0	0	0	1	8	0	11	6.5	35.8
0	0	0	1	8	0	12	7	37
0	0	0	1	8	0	13	7.5	37
0	0	0	1	8	0	14	8	39.5
0	0	0	1	9	0	1	0	35.3
0	0	0	1	9	0	2	0.5	39.1
0	0	0	1	9	0	3	1	35.3
0	0	0	1	9	0	4	1.5	38.8
0	0	0	1	9	0	5	2	36.5
0	0	0	1	9	0	6	2.5	36.6
0	0	0	1	9	0	7	3	38.9
0	0	0	1	9	0	8	5	38.6
0	0	0	1	9	0	9	5.5	37.4
0	0	0	1	9	0	10	6	41.8
0	0	0	1	9	0	11	6.5	40
0	0	0	1	9	0	12	7	42.1
0	0	0	1	9	0	13	7.5	37.9
0	0	0	1	9	0	14	8	35.5
0	0	0	1	10	0	1	0	35.8
0	0	0	1	10	0	2	0.5	35.3
0	0	0	1	10	0	3	1	35.2
0	0	0	1	10	0	4	1.5	37.8
0	0	0	1	10	0	5	2	36.4
0	0	0	1	10	0	6	2.5	36.7
0	0	0	1	10	0	7	3	38.4
0	0	0	1	10	0	8	5	38.7
0	0	0	1	10	0	9	5.5	41.5
0	0	0	1	10	0	10	6	36.5
0	0	0	1	10	0	11	6.5	37.4
0	0	0	1	10	0	12	7	38.3
0	0	0	1	10	0	13	7.5	36.2
0	0	0	1	10	0	14	8	37.1
0	0	0	1	11	0	1	0	36.6
0	0	0	1	11	0	2	0.5	36.6
0	0	0	1	11	0	3	1	36.7
0	0	0	1	11	0	4	1.5	37
0	0	0	1	11	0	5	2	39.9
0	0	0	1	11	0	6	2.5	38.8
0	0	0	1	11	0	7	3	40.6
0	0	0	1	11	0	8	5	36.8
0	0	0	1	11	0	9	5.5	38.4
0	0	0	1	11	0	10	6	38.8
0	0	0	1	11	0	11	6.5	35.3
0	0	0	1	11	0	12	7	34.3
0	0	0	1	11	0	13	7.5	40.4
0	0	0	1	11	0	14	8	40.2
0	0	0	1	12	1	1	0	37.8
0	0	0	1	12	1	2	0.5	37.3
0	0	0	1	12	1	3	1	37.8
0	0	0	1	12	1	4	1.5	37.9
0	0	0	1	12	1	5	2	38.8
0	0	0	1	12	1	6	2.5	38.8
0	0	0	1	12	1	7	3	36.5
0	0	0	1	12	1	8	5	40
0	0	0	1	12	1	9	5.5	39.1
0	0	0	1	12	1	10	6	38.2
0	0	0	1	12	1	11	6.5	39
0	0	0	1	12	1	12	7	37.2
0	0	0	1	12	1	13	7.5	39
0	0	0	1	12	1	14	8	39.1
0.01	0.75	0.243038	1	13	0	1	0	41.4
0.01	0.75	0.243038	1	13	0	2	0.5	35.5
0.01	0.75	0.243038	1	13	0	3	1	35.7
0.01	0.75	0.243038	1	13	0	4	1.5	35.7
0.01	0.75	0.243038	1	13	0	5	2	38.1
0.01	0.75	0.243038	1	13	0	6	2.5	38.6
0.01	0.75	0.243038	1	13	0	7	3	37.1
0.01	0.75	0.243038	1	13	0	8	5	44.2
0.01	0.75	0.243038	1	13	0	9	5.5	37.7
0.01	0.75	0.243038	1	13	0	10	6	38.4
0.01	0.75	0.243038	1	13	0	11	6.5	39.3
0.01	0.75	0.243038	1	13	0	12	7	35.4
0.01	0.75	0.243038	1	13	0	13	7.5	42
0.01	0.75	0.243038	1	13	0	14	8	40.5
0.01	0.75	0.243038	1	14	0	1	0	36.8
0.01	0.75	0.243038	1	14	0	2	0.5	37.7
0.01	0.75	0.243038	1	14	0	3	1	35.3
0.01	0.75	0.243038	1	14	0	4	1.5	36.4
0.01	0.75	0.243038	1	14	0	5	2	36.5
0.01	0.75	0.243038	1	14	0	6	2.5	37.1
0.01	0.75	0.243038	1	14	0	7	3	35.7
0.01	0.75	0.243038	1	14	0	8	5	41.7
0.01	0.75	0.243038	1	14	0	9	5.5	40.5
0.01	0.75	0.243038	1	14	0	10	6	45.8
0.01	0.75	0.243038	1	14	0	11	6.5	37.6
0.01	0.75	0.243038	1	14	0	12	7	39.4
0.01	0.75	0.243038	1	14	0	13	7.5	42.7
0.01	0.75	0.243038	1	14	0	14	8	45
0.01	0.75	0.243038	1	15	0	1	0	35.6
0.01	0.75	0.243038	1	15	0	2	0.5	35.7
0.01	0.75	0.243038	1	15	0	3	1	40.6
0.01	0.75	0.243038	1	15	0	4	1.5	35.7
0.01	0.75	0.243038	1	15	0	5	2	35.9
0.01	0.75	0.243038	1	15	0	6	2.5	34.3
0.01	0.75	0.243038	1	15	0	7	3	35.2
0.01	0.75	0.243038	1	15	0	8	5	37.4
0.01	0.75	0.243038	1	15	0	9	5.5	35.9
0.01	0.75	0.243038	1	15	0	10	6	36.6
0.01	0.75	0.243038	1	15	0	11	6.5	36.9
0.01	0.75	0.243038	1	15	0	12	7	36.3
0.01	0.75	0.243038	1	15	0	13	7.5	39.2
0.01	0.75	0.243038	1	15	0	14	8	36.7
0.01	0.75	0.243038	1	16	0	1	0	37.7
0.01	0.75	0.243038	1	16	0	2	0.5	39.4
0.01	0.75	0.243038	1	16	0	3	1	39.8
0.01	0.75	0.243038	1	16	0	4	1.5	40
0.01	0.75	0.243038	1	16	0	5	2	35.1
0.01	0.75	0.243038	1	16	0	6	2.5	37.8
0.01	0.75	0.243038	1	16	0	7	3	38.4
0.01	0.75	0.243038	1	16	0	8	5	39.9
0.01	0.75	0.243038	1	16	0	9	5.5	41.7
0.01	0.75	0.243038	1	16	0	10	6	41.5
0.01	0.75	0.243038	1	16	0	11	6.5	38.3
0.01	0.75	0.243038	1	16	0	12	7	36.6
0.01	0.75	0.243038	1	16	0	13	7.5	36.5
0.01	0.75	0.243038	1	16	0	14	8	36.3
0.01	0.75	0.243038	1	17	1	1	0	36.8
0.01	0.75	0.243038	1	17	1	2	0.5	35.5
0.01	0.75	0.243038	1	17	1	3	1	36
0.01	0.75	0.243038	1	17	1	4	1.5	37.3
0.01	0.75	0.243038	1	17	1	5	2	36.2
0.01	0.75	0.243038	1	17	1	6	2.5	38.4
0.01	0.75	0.243038	1	17	1	7	3	36
0.01	0.75	0.243038	1	17	1	8	5	35.7
0.01	0.75	0.243038	1	17	1	9	5.5	36.5
0.01	0.75	0.243038	1	17	1	10	6	43.8
0.01	0.75	0.243038	1	17	1	11	6.5	44.4
0.01	0.75	0.243038	1	17	1	12	7	44.5
0.01	0.75	0.243038	1	17	1	13	7.5	43.8
0.01	0.75	0.243038	1	17	1	14	8	43.1
0.01	0.75	0.243038	1	18	0	1	0	39.8
0.01	0.75	0.243038	1	18	0	2	0.5	39.6
0.01	0.75	0.243038	1	18	0	3	1	37.3
0.01	0.75	0.243038	1	18	0	4	1.5	36.6
0.01	0.75	0.243038	1	18	0	5	2	37.7
0.01	0.75	0.243038	1	18	0	6	2.5	38.3
0.01	0.75	0.243038	1	18	0	7	3	39
0.01	0.75	0.243038	1	18	0	8	5	40.6
0.01	0.75	0.243038	1	18	0	9	5.5	42.7
0.01	0.75	0.243038	1	18	0	10	6	38.2
0.01	0.75	0.243038	1	18	0	11	6.5	39
0.01	0.75	0.243038	1	18	0	12	7	40.1
0.01	0.75	0.243038	1	18	0	13	7.5	37.3
0.01	0.75	0.243038	1	18	0	14	8	38
0.01	0.75	0.243038	1	19	0	1	0	34.8
0.01	0.75	0.243038	1	19	0	2	0.5	37
0.01	0.75	0.243038	1	19	0	3	1	40.7
0.01	0.75	0.243038	1	19	0	4	1.5	37.6
0.01	0.75	0.243038	1	19	0	5	2	33.8
0.01	0.75	0.243038	1	19	0	6	2.5	36
0.01	0.75	0.243038	1	19	0	7	3	38.3
0.01	0.75	0.243038	1	19	0	8	5	34.4
0.01	0.75	0.243038	1	19	0	9	5.5	35.2
0.01	0.75	0.243038	1	19	0	10	6	42.8
0.01	0.75	0.243038	1	19	0	11	6.5	39.1
0.01	0.75	0.243038	1	19	0	12	7	39.6
0.01	0.75	0.243038	1	19	0	13	7.5	35.4
0.01	0.75	0.243038	1	19	0	14	8	35.6
0.01	0.75	0.243038	1	20	0	1	0	46.5
0.01	0.75	0.243038	1	20	0	2	0.5	37.6
0.01	0.75	0.243038	1	20	0	3	1	39.5
0.01	0.75	0.243038	1	20	0	4	1.5	39.1
0.01	0.75	0.243038	1	20	0	5	2	35.3
0.01	0.75	0.243038	1	20	0	6	2.5	36.3
0.01	0.75	0.243038	1	20	0	7	3	38.1
0.01	0.75	0.243038	1	20	0	8	5	40.7
0.01	0.75	0.243038	1	20	0	9	5.5	41.9
0.01	0.75	0.243038	1	20	0	10	6	39.7
0.01	0.75	0.243038	1	20	0	11	6.5	39.7
0.01	0.75	0.243038	1	20	0	12	7	42.5
0.01	0.75	0.243038	1	20	0	13	7.5	39
0.01	0.75	0.243038	1	20	0	14	8	39.9
0.01	0.75	0.243038	1	21	0	1	0	35.2
0.01	0.75	0.243038	1	21	0	2	0.5	36.7
0.01	0.75	0.243038	1	21	0	3	1	38
0.01	0.75	0.243038	1	21	0	4	1.5	44.4
0.01	0.75	0.243038	1	21	0	5	2	41.1
0.01	0.75	0.243038	1	21	0	6	2.5	40
0.01	0.75	0.243038	1	21	0	7	3	38
0.01	0.75	0.243038	1	21	0	8	5	44.1
0.01	0.75	0.243038	1	21	0	9	5.5	39.9
0.01	0.75	0.243038	1	21	0	10	6	39.4
0.01	0.75	0.243038	1	21	0	11	6.5	38.5
0.01	0.75	0.243038	1	21	0	12	7	40.6
0.01	0.75	0.243038	1	21	0	13	7.5	40.8
0.01	0.75	0.243038	1	21	0	14	8	36.1
0.01	0.75	0.243038	1	22	0	1	0	37.9
0.01	0.75	0.243038	1	22	0	2	0.5	38.4
0.01	0.75	0.243038	1	22	0	3	1	34.5
0.01	0.75	0.243038	1	22	0	4	1.5	36.6
0.01	0.75	0.243038	1	22	0	5	2	34.8
0.01	0.75	0.243038	1	22	0	6	2.5	35.4
0.01	0.75	0.243038	1	22	0	7	3	34.9
0.01	0.75	0.243038	1	22	0	8	5	35.2
0.01	0.75	0.243038	1	22	0	9	5.5	35.7
0.01	0.75	0.243038	1	22	0	10	6	35.5
0.01	0.75	0.243038	1	22	0	11	6.5	36.3
0.01	0.75	0.243038	1	22	0	12	7	43.7
0.01	0.75	0.243038	1	22	0	13	7.5	41.6
0.01	0.75	0.243038	1	22	0	14	8	43.9
0.01	0.75	0.243038	1	23	1	1	0	36.2
0.01	0.75	0.243038	1	23	1	2	0.5	34.8
0.01	0.75	0.243038	1	23	1	3	1	36
0.01	0.75	0.243038	1	23	1	4	1.5	35.3
0.01	0.75	0.243038	1	23	1	5	2	42.1
0.01	0.75	0.243038	1	23	1	6	2.5	38.3
0.01	0.75	0.243038	1	23	1	7	3	42.5
0.01	0.75	0.243038	1	23	1	8	5	39.2
0.01	0.75	0.243038	1	23	1	9	5.5	43.6
0.01	0.75	0.243038	1	23	1	10	6	36
0.01	0.75	0.243038	1	23	1	11	6.5	39.3
0.01	0.75	0.243038	1	23	1	12	7	39
0.01	0.75	0.243038	1	23	1	13	7.5	39.7
0.01	0.75	0.243038	1	23	1	14	8	38.8
0.01	0.75	0.243038	1	24	0	1	0	41.8
0.01	0.75	0.243038	1	24	0	2	0.5	41.5
0.01	0.75	0.243038	1	24	0	3	1	35.5
0.01	0.75	0.243038	1	24	0	4	1.5	35.4
0.01	0.75	0.243038	1	24	0	5	2	34.7
0.01	0.75	0.243038	1	24	0	6	2.5	36
0.01	0.75	0.243038	1	24	0	7	3	35.2
0.01	0.75	0.243038	1	24	0	8	5	38
0.01	0.75	0.243038	1	24	0	9	5.5	37.4
0.01	0.75	0.243038	1	24	0	10	6	38.3
0.01	0.75	0.243038	1	24	0	11	6.5	39.5
0.01	0.75	0.243038	1	24	0	12	7	37.7
0.01	0.75	0.243038	1	24	0	13	7.5	36.1
0.01	0.75	0.243038	1	24	0	14	8	36.3
0.1	7.5	0.929419	1	25	1	1	0	46.5
0.1	7.5	0.929419	1	25	1	2	0.5	45.5
0.1	7.5	0.929419	1	25	1	3	1	46
0.1	7.5	0.929419	1	25	1	4	1.5	45.8
0.1	7.5	0.929419	1	25	1	5	2	46.4
0.1	7.5	0.929419	1	25	1	6	2.5	46.3
0.1	7.5	0.929419	1	25	1	7	3	46.2
0.1	7.5	0.929419	1	25	1	8	5	46.5
0.1	7.5	0.929419	1	25	1	9	5.5	45
0.1	7.5	0.929419	1	25	1	10	6	45.8
0.1	7.5	0.929419	1	25	1	11	6.5	44.9
0.1	7.5	0.929419	1	25	1	12	7	42.1
0.1	7.5	0.929419	1	25	1	13	7.5	41.8
0.1	7.5	0.929419	1	25	1	14	8	47.9
0.1	7.5	0.929419	1	26	0	1	0	34.5
0.1	7.5	0.929419	1	26	0	2	0.5	40.6
0.1	7.5	0.929419	1	26	0	3	1	45
0.1	7.5	0.929419	1	26	0	4	1.5	37.8
0.1	7.5	0.929419	1	26	0	5	2	46
0.1	7.5	0.929419	1	26	0	6	2.5	46.9
0.1	7.5	0.929419	1	26	0	7	3	47.1
0.1	7.5	0.929419	1	26	0	8	5	38.5
0.1	7.5	0.929419	1	26	0	9	5.5	36.3
0.1	7.5	0.929419	1	26	0	10	6	44.5
0.1	7.5	0.929419	1	26	0	11	6.5	38
0.1	7.5	0.929419	1	26	0	12	7	43
0.1	7.5	0.929419	1	26	0	13	7.5	44.7
0.1	7.5	0.929419	1	26	0	14	8	45.7
0.1	7.5	0.929419	1	27	0	1	0	36.3
0.1	7.5	0.929419	1	27	0	2	0.5	36.7
0.1	7.5	0.929419	1	27	0	3	1	36.6
0.1	7.5	0.929419	1	27	0	4	1.5	39.1
0.1	7.5	0.929419	1	27	0	5	2	35.5
0.1	7.5	0.929419	1	27	0	6	2.5	36.1
0.1	7.5	0.929419	1	27	0	7	3	35.7
0.1	7.5	0.929419	1	27	0	8	5	39
0.1	7.5	0.929419	1	27	0	9	5.5	41.9
0.1	7.5	0.929419	1	27	0	10	6	39.1
0.1	7.5	0.929419	1	27	0	11	6.5	35.7
0.1	7.5	0.929419	1	27	0	12	7	35.3
0.1	7.5	0.929419	1	27	0	13	7.5	35.9
0.1	7.5	0.929419	1	27	0	14	8	40.2
0.1	7.5	0.929419	1	28	0	1	0	41
0.1	7.5	0.929419	1	28	0	2	0.5	44.1
0.1	7.5	0.929419	1	28	0	3	1	36.2
0.1	7.5	0.929419	1	28	0	4	1.5	35.3
0.1	7.5	0.929419	1	28	0	5	2	34.7
0.1	7.5	0.929419	1	28	0	6	2.5	40.9
0.1	7.5	0.929419	1	28	0	7	3	41.6
0.1	7.5	0.929419	1	28	0	8	5	39.3
0.1	7.5	0.929419	1	28	0	9	5.5	35.5
0.1	7.5	0.929419	1	28	0	10	6	40.5
0.1	7.5	0.929419	1	28	0	11	6.5	37.2
0.1	7.5	0.929419	1	28	0	12	7	44.1
0.1	7.5	0.929419	1	28	0	13	7.5	36.3
0.1	7.5	0.929419	1	28	0	14	8	41.6
0.1	7.5	0.929419	1	29	0	1	0	34.3
0.1	7.5	0.929419	1	29	0	2	0.5	44.4
0.1	7.5	0.929419	1	29	0	3	1	42.9
0.1	7.5	0.929419	1	29	0	4	1.5	41.4
0.1	7.5	0.929419	1	29	0	5	2	35.8
0.1	7.5	0.929419	1	29	0	6	2.5	37
0.1	7.5	0.929419	1	29	0	7	3	43.3
0.1	7.5	0.929419	1	29	0	8	5	42.2
0.1	7.5	0.929419	1	29	0	9	5.5	46.3
0.1	7.5	0.929419	1	29	0	10	6	42.5
0.1	7.5	0.929419	1	29	0	11	6.5	39.3
0.1	7.5	0.929419	1	29	0	12	7	38.8
0.1	7.5	0.929419	1	29	0	13	7.5	37.2
0.1	7.5	0.929419	1	29	0	14	8	36.6
0.1	7.5	0.929419	1	30	0	1	0	35.8
0.1	7.5	0.929419	1	30	0	2	0.5	33.9
0.1	7.5	0.929419	1	30	0	3	1	39.7
0.1	7.5	0.929419	1	30	0	4	1.5	40
0.1	7.5	0.929419	1	30	0	5	2	36.9
0.1	7.5	0.929419	1	30	0	6	2.5	46.1
0.1	7.5	0.929419	1	30	0	7	3	40.6
0.1	7.5	0.929419	1	30	0	8	5	37.6
0.1	7.5	0.929419	1	30	0	9	5.5	39.7
0.1	7.5	0.929419	1	30	0	10	6	43.5
0.1	7.5	0.929419	1	30	0	11	6.5	43.4
0.1	7.5	0.929419	1	30	0	12	7	41.9
0.1	7.5	0.929419	1	30	0	13	7.5	43.3
0.1	7.5	0.929419	1	30	0	14	8	43.2
0.1	7.5	0.929419	1	31	0	1	0	37.7
0.1	7.5	0.929419	1	31	0	2	0.5	37.9
0.1	7.5	0.929419	1	31	0	3	1	34.6
0.1	7.5	0.929419	1	31	0	4	1.5	37.2
0.1	7.5	0.929419	1	31	0	5	2	35.5
0.1	7.5	0.929419	1	31	0	6	2.5	40.7
0.1	7.5	0.929419	1	31	0	7	3	40.5
0.1	7.5	0.929419	1	31	0	8	5	39.7
0.1	7.5	0.929419	1	31	0	9	5.5	41.2
0.1	7.5	0.929419	1	31	0	10	6	40.9
0.1	7.5	0.929419	1	31	0	11	6.5	41.8
0.1	7.5	0.929419	1	31	0	12	7	38.5
0.1	7.5	0.929419	1	31	0	13	7.5	44.4
0.1	7.5	0.929419	1	31	0	14	8	37.2
0.1	7.5	0.929419	1	32	1	1	0	41.7
0.1	7.5	0.929419	1	32	1	2	0.5	45.5
0.1	7.5	0.929419	1	32	1	3	1	45.8
0.1	7.5	0.929419	1	32	1	4	1.5	45.4
0.1	7.5	0.929419	1	32	1	5	2	45.7
0.1	7.5	0.929419	1	32	1	6	2.5	40.1
0.1	7.5	0.929419	1	32	1	7	3	35.4
0.1	7.5	0.929419	1	32	1	8	5	46.5
0.1	7.5	0.929419	1	32	1	9	5.5	41
0.1	7.5	0.929419	1	32	1	10	6	39.7
0.1	7.5	0.929419	1	32	1	11	6.5	37.3
0.1	7.5	0.929419	1	32	1	12	7	39
0.1	7.5	0.929419	1	32	1	13	7.5	38.3
0.1	7.5	0.929419	1	32	1	14	8	38
0.1	7.5	0.929419	1	33	0	1	0	37.5
0.1	7.5	0.929419	1	33	0	2	0.5	36.2
0.1	7.5	0.929419	1	33	0	3	1	36.6
0.1	7.5	0.929419	1	33	0	4	1.5	36.3
0.1	7.5	0.929419	1	33	0	5	2	37.5
0.1	7.5	0.929419	1	33	0	6	2.5	35.4
0.1	7.5	0.929419	1	33	0	7	3	35.6
0.1	7.5	0.929419	1	33	0	8	5	36
0.1	7.5	0.929419	1	33	0	9	5.5	38.6
0.1	7.5	0.929419	1	33	0	10	6	39.2
0.1	7.5	0.929419	1	33	0	11	6.5	37.8
0.1	7.5	0.929419	1	33	0	12	7	35.7
0.1	7.5	0.929419	1	33	0	13	7.5	35
0.1	7.5	0.929419	1	33	0	14	8	36.7
0.1	7.5	0.929419	1	34	0	1	0	35.5
0.1	7.5	0.929419	1	34	0	2	0.5	33.6
0.1	7.5	0.929419	1	34	0	3	1	37.3
0.1	7.5	0.929419	1	34	0	4	1.5	37.5
0.1	7.5	0.929419	1	34	0	5	2	37.9
0.1	7.5	0.929419	1	34	0	6	2.5	36.1
0.1	7.5	0.929419	1	34	0	7	3	35.5
0.1	7.5	0.929419	1	34	0	8	5	42.8
0.1	7.5	0.929419	1	34	0	9	5.5	35.7
0.1	7.5	0.929419	1	34	0	10	6	35.9
0.1	7.5	0.929419	1	34	0	11	6.5	35.4
0.1	7.5	0.929419	1	34	0	12	7	35.3
0.1	7.5	0.929419	1	34	0	13	7.5	37.6
0.1	7.5	0.929419	1	34	0	14	8	35.8
0.1	7.5	0.929419	1	35	1	1	0	36.5
0.1	7.5	0.929419	1	35	1	2	0.5	36.1
0.1	7.5	0.929419	1	35	1	3	1	37.8
0.1	7.5	0.929419	1	35	1	4	1.5	38.9
0.1	7.5	0.929419	1	35	1	5	2	37.6
0.1	7.5	0.929419	1	35	1	6	2.5	37.2
0.1	7.5	0.929419	1	35	1	7	3	35.9
0.1	7.5	0.929419	1	35	1	8	5	43.4
0.1	7.5	0.929419	1	35	1	9	5.5	41.2
0.1	7.5	0.929419	1	35	1	10	6	37
0.1	7.5	0.929419	1	35	1	11	6.5	39.3
0.1	7.5	0.929419	1	35	1	12	7	41.2
0.1	7.5	0.929419	1	35	1	13	7.5	35.1
0.1	7.5	0.929419	1	35	1	14	8	43.1
0.1	7.5	0.929419	1	36	0	1	0	37.6
0.1	7.5	0.929419	1	36	0	2	0.5	35.6
0.1	7.5	0.929419	1	36	0	3	1	36.8
0.1	7.5	0.929419	1	36	0	4	1.5	36.4
0.1	7.5	0.929419	1	36	0	5	2	35.5
0.1	7.5	0.929419	1	36	0	6	2.5	35.1
0.1	7.5	0.929419	1	36	0	7	3	35.4
0.1	7.5	0.929419	1	36	0	8	5	40.3
0.1	7.5	0.929419	1	36	0	9	5.5	36
0.1	7.5	0.929419	1	36	0	10	6	36.9
0.1	7.5	0.929419	1	36	0	11	6.5	36.5
0.1	7.5	0.929419	1	36	0	12	7	37.6
0.1	7.5	0.929419	1	36	0	13	7.5	40
0.1	7.5	0.929419	1	36	0	14	8	43
0.2	15	1.20412	1	37	0	1	0	38
0.2	15	1.20412	1	37	0	2	0.5	38.1
0.2	15	1.20412	1	37	0	3	1	38.9
0.2	15	1.20412	1	37	0	4	1.5	37.5
0.2	15	1.20412	1	37	0	5	2	34.5
0.2	15	1.20412	1	37	0	6	2.5	35.6
0.2	15	1.20412	1	37	0	7	3	38.1
0.2	15	1.20412	1	37	0	8	5	39.8
0.2	15	1.20412	1	37	0	9	5.5	34.5
0.2	15	1.20412	1	37	0	10	6	37.4
0.2	15	1.20412	1	37	0	11	6.5	45.1
0.2	15	1.20412	1	37	0	12	7	41.3
0.2	15	1.20412	1	37	0	13	7.5	38
0.2	15	1.20412	1	37	0	14	8	38.8
0.2	15	1.20412	1	38	0	1	0	39
0.2	15	1.20412	1	38	0	2	0.5	41.5
0.2	15	1.20412	1	38	0	3	1	36.9
0.2	15	1.20412	1	38	0	4	1.5	39.6
0.2	15	1.20412	1	38	0	5	2	36.3
0.2	15	1.20412	1	38	0	6	2.5	40.1
0.2	15	1.20412	1	38	0	7	3	35.2
0.2	15	1.20412	1	38	0	8	5	40.7
0.2	15	1.20412	1	38	0	9	5.5	42.4
0.2	15	1.20412	1	38	0	10	6	43.1
0.2	15	1.20412	1	38	0	11	6.5	35.4
0.2	15	1.20412	1	38	0	12	7	35.8
0.2	15	1.20412	1	38	0	13	7.5	34.2
0.2	15	1.20412	1	38	0	14	8	34.9
0.2	15	1.20412	1	39	0	1	0	45.4
0.2	15	1.20412	1	39	0	2	0.5	44.5
0.2	15	1.20412	1	39	0	3	1	43.8
0.2	15	1.20412	1	39	0	4	1.5	37.3
0.2	15	1.20412	1	39	0	5	2	36.4
0.2	15	1.20412	1	39	0	6	2.5	35.6
0.2	15	1.20412	1	39	0	7	3	38.8
0.2	15	1.20412	1	39	0	8	5	44.4
0.2	15	1.20412	1	39	0	9	5.5	43.7
0.2	15	1.20412	1	39	0	10	6	41.7
0.2	15	1.20412	1	39	0	11	6.5	46.7
0.2	15	1.20412	1	39	0	12	7	42.6
0.2	15	1.20412	1	39	0	13	7.5	44.8
0.2	15	1.20412	1	39	0	14	8	42.5
0.2	15	1.20412	1	40	0	1	0	36.5
0.2	15	1.20412	1	40	0	2	0.5	40.9
0.2	15	1.20412	1	40	0	3	1	36.8
0.2	15	1.20412	1	40	0	4	1.5	36.7
0.2	15	1.20412	1	40	0	5	2	37.7
0.2	15	1.20412	1	40	0	6	2.5	36.8
0.2	15	1.20412	1	40	0	7	3	37
0.2	15	1.20412	1	40	0	8	5	44.3
0.2	15	1.20412	1	40	0	9	5.5	41.6
0.2	15	1.20412	1	40	0	10	6	41.2
0.2	15	1.20412	1	40	0	11	6.5	42.5
0.2	15	1.20412	1	40	0	12	7	44.9
0.2	15	1.20412	1	40	0	13	7.5	42.4
0.2	15	1.20412	1	40	0	14	8	45
0.2	15	1.20412	1	41	0	1	0	43.8
0.2	15	1.20412	1	41	0	2	0.5	41.5
0.2	15	1.20412	1	41	0	3	1	44.4
0.2	15	1.20412	1	41	0	4	1.5	43.6
0.2	15	1.20412	1	41	0	5	2	40.7
0.2	15	1.20412	1	41	0	6	2.5	46.8
0.2	15	1.20412	1	41	0	7	3	36.6
0.2	15	1.20412	1	41	0	8	5	43.1
0.2	15	1.20412	1	41	0	9	5.5	40.8
0.2	15	1.20412	1	41	0	10	6	38.5
0.2	15	1.20412	1	41	0	11	6.5	40.3
0.2	15	1.20412	1	41	0	12	7	37.3
0.2	15	1.20412	1	41	0	13	7.5	38
0.2	15	1.20412	1	41	0	14	8	44.4
0.2	15	1.20412	1	42	0	1	0	37.1
0.2	15	1.20412	1	42	0	2	0.5	35.3
0.2	15	1.20412	1	42	0	3	1	37.8
0.2	15	1.20412	1	42	0	4	1.5	34.5
0.2	15	1.20412	1	42	0	5	2	36
0.2	15	1.20412	1	42	0	6	2.5	43.1
0.2	15	1.20412	1	42	0	7	3	43.2
0.2	15	1.20412	1	42	0	8	5	37.5
0.2	15	1.20412	1	42	0	9	5.5	38.6
0.2	15	1.20412	1	42	0	10	6	39
0.2	15	1.20412	1	42	0	11	6.5	40.3
0.2	15	1.20412	1	42	0	12	7	41.7
0.2	15	1.20412	1	42	0	13	7.5	47.1
0.2	15	1.20412	1	42	0	14	8	40.6
0.2	15	1.20412	1	43	0	1	0	37.7
0.2	15	1.20412	1	43	0	2	0.5	34.7
0.2	15	1.20412	1	43	0	3	1	34.6
0.2	15	1.20412	1	43	0	4	1.5	39.8
0.2	15	1.20412	1	43	0	5	2	45.1
0.2	15	1.20412	1	43	0	6	2.5	43.8
0.2	15	1.20412	1	43	0	7	3	44.6
0.2	15	1.20412	1	43	0	8	5	38.9
0.2	15	1.20412	1	43	0	9	5.5	42.3
0.2	15	1.20412	1	43	0	10	6	43.3
0.2	15	1.20412	1	43	0	11	6.5	44.3
0.2	15	1.20412	1	43	0	12	7	41.4
0.2	15	1.20412	1	43	0	13	7.5	40.1
0.2	15	1.20412	1	43	0	14	8	40.7
0.2	15	1.20412	1	44	0	1	0	35.2
0.2	15	1.20412	1	44	0	2	0.5	34.9
0.2	15	1.20412	1	44	0	3	1	34.7
0.2	15	1.20412	1	44	0	4	1.5	38.7
0.2	15	1.20412	1	44	0	5	2	46.4
0.2	15	1.20412	1	44	0	6	2.5	41.8
0.2	15	1.20412	1	44	0	7	3	44
0.2	15	1.20412	1	44	0	8	5	39.8
0.2	15	1.20412	1	44	0	9	5.5	45.6
0.2	15	1.20412	1	44	0	10	6	42.2
0.2	15	1.20412	1	44	0	11	6.5	45.8
0.2	15	1.20412	1	44	0	12	7	44.1
0.2	15	1.20412	1	44	0	13	7.5	38.6
0.2	15	1.20412	1	44	0	14	8	35.5
0.2	15	1.20412	1	45	0	1	0	42.5
0.2	15	1.20412	1	45	0	2	0.5	36.6
0.2	15	1.20412	1	45	0	3	1	39.7
0.2	15	1.20412	1	45	0	4	1.5	40.4
0.2	15	1.20412	1	45	0	5	2	36.1
0.2	15	1.20412	1	45	0	6	2.5	43.7
0.2	15	1.20412	1	45	0	7	3	40.2
0.2	15	1.20412	1	45	0	8	5	37.4
0.2	15	1.20412	1	45	0	9	5.5	35.2
0.2	15	1.20412	1	45	0	10	6	36.5
0.2	15	1.20412	1	45	0	11	6.5	35
0.2	15	1.20412	1	45	0	12	7	35
0.2	15	1.20412	1	45	0	13	7.5	36
0.2	15	1.20412	1	45	0	14	8	34.9
0.2	15	1.20412	1	46	0	1	0	45.7
0.2	15	1.20412	1	46	0	2	0.5	45.5
0.2	15	1.20412	1	46	0	3	1	42
0.2	15	1.20412	1	46	0	4	1.5	42.2
0.2	15	1.20412	1	46	0	5	2	41.9
0.2	15	1.20412	1	46	0	6	2.5	44.1
0.2	15	1.20412	1	46	0	7	3	36.5
0.2	15	1.20412	1	46	0	8	5	45.4
0.2	15	1.20412	1	46	0	9	5.5	43
0.2	15	1.20412	1	46	0	10	6	42
0.2	15	1.20412	1	46	0	11	6.5	40.3
0.2	15	1.20412	1	46	0	12	7	41.9
0.2	15	1.20412	1	46	0	13	7.5	43.6
0.2	15	1.20412	1	46	0	14	8	41.8
0.2	15	1.20412	1	47	0	1	0	41.1
0.2	15	1.20412	1	47	0	2	0.5	35.3
0.2	15	1.20412	1	47	0	3	1	36.2
0.2	15	1.20412	1	47	0	4	1.5	40.2
0.2	15	1.20412	1	47	0	5	2	36.4
0.2	15	1.20412	1	47	0	6	2.5	35.5
0.2	15	1.20412	1	47	0	7	3	42.4
0.2	15	1.20412	1	47	0	8	5	37
0.2	15	1.20412	1	47	0	9	5.5	41.5
0.2	15	1.20412	1	47	0	10	6	43.9
0.2	15	1.20412	1	47	0	11	6.5	43
0.2	15	1.20412	1	47	0	12	7	38
0.2	15	1.20412	1	47	0	13	7.5	39.6
0.2	15	1.20412	1	47	0	14	8	36
0.2	15	1.20412	1	48	0	1	0	42.3
0.2	15	1.20412	1	48	0	2	0.5	41.4
0.2	15	1.20412	1	48	0	3	1	45.2
0.2	15	1.20412	1	48	0	4	1.5	46.5
0.2	15	1.20412	1	48	0	5	2	36.4
0.2	15	1.20412	1	48	0	6	2.5	36.2
0.2	15	1.20412	1	48	0	7	3	44.8
0.2	15	1.20412	1	48	0	8	5	44.5
0.2	15	1.20412	1	48	0	9	5.5	41.6
0.2	15	1.20412	1	48	0	10	6	45.1
0.2	15	1.20412	1	48	0	11	6.5	44.5
0.2	15	1.20412	1	48	0	12	7	44.5
0.2	15	1.20412	1	48	0	13	7.5	36.3
0.2	15	1.20412	1	48	0	14	8	42.6
1	75	1.88081	1	49	0	1	0	41.2
1	75	1.88081	1	49	0	2	0.5	42.9
1	75	1.88081	1	49	0	3	1	42.7
1	75	1.88081	1	49	0	4	1.5	42
1	75	1.88081	1	49	0	5	2	40.4
1	75	1.88081	1	49	0	6	2.5	39.9
1	75	1.88081	1	49	0	7	3	35.6
1	75	1.88081	1	49	0	8	5	37.1
1	75	1.88081	1	49	0	9	5.5	35.6
1	75	1.88081	1	49	0	10	6	42.7
1	75	1.88081	1	49	0	11	6.5	42.2
1	75	1.88081	1	49	0	12	7	36.7
1	75	1.88081	1	49	0	13	7.5	35.6
1	75	1.88081	1	49	0	14	8	35.5
1	75	1.88081	1	50	0	1	0	46.5
1	75	1.88081	1	50	0	2	0.5	46.1
1	75	1.88081	1	50	0	3	1	45.1
1	75	1.88081	1	50	0	4	1.5	41.4
1	75	1.88081	1	50	0	5	2	44.6
1	75	1.88081	1	50	0	6	2.5	43
1	75	1.88081	1	50	0	7	3	41.2
1	75	1.88081	1	50	0	8	5	37
1	75	1.88081	1	50	0	9	5.5	43.8
1	75	1.88081	1	50	0	10	6	41.4
1	75	1.88081	1	50	0	11	6.5	44.3
1	75	1.88081	1	50	0	12	7	47.3
1	75	1.88081	1	50	0	13	7.5	40.6
1	75	1.88081	1	50	0	14	8	45
1	75	1.88081	1	51	0	1	0	35.9
1	75	1.88081	1	51	0	2	0.5	35.6
1	75	1.88081	1	51	0	3	1	35.8
1	75	1.88081	1	51	0	4	1.5	34.4
1	75	1.88081	1	51	0	5	2	35.7
1	75	1.88081	1	51	0	6	2.5	41.2
1	75	1.88081	1	51	0	7	3	46.1
1	75	1.88081	1	51	0	8	5	38.1
1	75	1.88081	1	51	0	9	5.5	37.7
1	75	1.88081	1	51	0	10	6	37.2
1	75	1.88081	1	51	0	11	6.5	37
1	75	1.88081	1	51	0	12	7	35.8
1	75	1.88081	1	51	0	13	7.5	40
1	75	1.88081	1	51	0	14	8	47.2
1	75	1.88081	1	52	0	1	0	42.7
1	75	1.88081	1	52	0	2	0.5	35.1
1	75	1.88081	1	52	0	3	1	41.2
1	75	1.88081	1	52	0	4	1.5	44.5
1	75	1.88081	1	52	0	5	2	42.4
1	75	1.88081	1	52	0	6	2.5	43.6
1	75	1.88081	1	52	0	7	3	44.1
1	75	1.88081	1	52	0	8	5	40.9
1	75	1.88081	1	52	0	9	5.5	43.4
1	75	1.88081	1	52	0	10	6	45.7
1	75	1.88081	1	52	0	11	6.5	43.3
1	75	1.88081	1	52	0	12	7	44
1	75	1.88081	1	52	0	13	7.5	45.7
1	75	1.88081	1	52	0	14	8	41.3
1	75	1.88081	1	53	1	1	0	44.4
1	75	1.88081	1	53	1	2	0.5	42.3
1	75	1.88081	1	53	1	3	1	43.4
1	75	1.88081	1	53	1	4	1.5	43.8
1	75	1.88081	1	53	1	5	2	44.4
1	75	1.88081	1	53	1	6	2.5	45.7
1	75	1.88081	1	53	1	7	3	46.3
1	75	1.88081	1	53	1	8	5	47.3
1	75	1.88081	1	53	1	9	5.5	46
1	75	1.88081	1	53	1	10	6	48
1	75	1.88081	1	53	1	11	6.5	44.1
1	75	1.88081	1	53	1	12	7	46
1	75	1.88081	1	53	1	13	7.5	45.5
1	75	1.88081	1	53	1	14	8	48
1	75	1.88081	1	54	0	1	0	34.9
1	75	1.88081	1	54	0	2	0.5	35.5
1	75	1.88081	1	54	0	3	1	37.9
1	75	1.88081	1	54	0	4	1.5	37.2
1	75	1.88081	1	54	0	5	2	44.3
1	75	1.88081	1	54	0	6	2.5	45.7
1	75	1.88081	1	54	0	7	3	42.1
1	75	1.88081	1	54	0	8	5	47.1
1	75	1.88081	1	54	0	9	5.5	44.9
1	75	1.88081	1	54	0	10	6	45.5
1	75	1.88081	1	54	0	11	6.5	45.2
1	75	1.88081	1	54	0	12	7	46.8
1	75	1.88081	1	54	0	13	7.5	40.8
1	75	1.88081	1	54	0	14	8	35.7
1	75	1.88081	1	55	0	1	0	44.4
1	75	1.88081	1	55	0	2	0.5	38.7
1	75	1.88081	1	55	0	3	1	44.1
1	75	1.88081	1	55	0	4	1.5	41.4
1	75	1.88081	1	55	0	5	2	42.5
1	75	1.88081	1	55	0	6	2.5	46.2
1	75	1.88081	1	55	0	7	3	40.9
1	75	1.88081	1	55	0	8	5	38.7
1	75	1.88081	1	55	0	9	5.5	37.6
1	75	1.88081	1	55	0	10	6	37.5
1	75	1.88081	1	55	0	11	6.5	36
1	75	1.88081	1	55	0	12	7	44
1	75	1.88081	1	55	0	13	7.5	45
1	75	1.88081	1	55	0	14	8	42.1
1	75	1.88081	1	56	0	1	0	45.2
1	75	1.88081	1	56	0	2	0.5	46
1	75	1.88081	1	56	0	3	1	43.8
1	75	1.88081	1	56	0	4	1.5	44.6
1	75	1.88081	1	56	0	5	2	43.9
1	75	1.88081	1	56	0	6	2.5	43.7
1	75	1.88081	1	56	0	7	3	42.7
1	75	1.88081	1	56	0	8	5	43.1
1	75	1.88081	1	56	0	9	5.5	43.4
1	75	1.88081	1	56	0	10	6	45
1	75	1.88081	1	56	0	11	6.5	39.3
1	75	1.88081	1	56	0	12	7	41.8
1	75	1.88081	1	56	0	13	7.5	45.8
1	75	1.88081	1	56	0	14	8	43.5
1	75	1.88081	1	57	0	1	0	44.3
1	75	1.88081	1	57	0	2	0.5	45.4
1	75	1.88081	1	57	0	3	1	44.5
1	75	1.88081	1	57	0	4	1.5	42.1
1	75	1.88081	1	57	0	5	2	42.2
1	75	1.88081	1	57	0	6	2.5	36.2
1	75	1.88081	1	57	0	7	3	46.1
1	75	1.88081	1	57	0	8	5	46.3
1	75	1.88081	1	57	0	9	5.5	41.3
1	75	1.88081	1	57	0	10	6	36.1
1	75	1.88081	1	57	0	11	6.5	41.3
1	75	1.88081	1	57	0	12	7	36.2
1	75	1.88081	1	57	0	13	7.5	37.3
1	75	1.88081	1	57	0	14	8	38
1	75	1.88081	1	58	0	1	0	36.4
1	75	1.88081	1	58	0	2	0.5	40
1	75	1.88081	1	58	0	3	1	36.6
1	75	1.88081	1	58	0	4	1.5	34.4
1	75	1.88081	1	58	0	5	2	42.2
1	75	1.88081	1	58	0	6	2.5	35.9
1	75	1.88081	1	58	0	7	3	36
1	75	1.88081	1	58	0	8	5	45
1	75	1.88081	1	58	0	9	5.5	42
1	75	1.88081	1	58	0	10	6	46.3
1	75	1.88081	1	58	0	11	6.5	43.4
1	75	1.88081	1	58	0	12	7	46.2
1	75	1.88081	1	58	0	13	7.5	44.9
1	75	1.88081	1	58	0	14	8	43.8
1	75	1.88081	1	59	1	1	0	46.4
1	75	1.88081	1	59	1	2	0.5	38.3
1	75	1.88081	1	59	1	3	1	45
1	75	1.88081	1	59	1	4	1.5	37
1	75	1.88081	1	59	1	5	2	37.1
1	75	1.88081	1	59	1	6	2.5	39.2
1	75	1.88081	1	59	1	7	3	45
1	75	1.88081	1	59	1	8	5	36.8
1	75	1.88081	1	59	1	9	5.5	40.7
1	75	1.88081	1	59	1	10	6	43.2
1	75	1.88081	1	59	1	11	6.5	46.8
1	75	1.88081	1	59	1	12	7	42.4
1	75	1.88081	1	59	1	13	7.5	36.1
1	75	1.88081	1	59	1	14	8	38.3
1	75	1.88081	1	60	0	1	0	41.8
1	75	1.88081	1	60	0	2	0.5	37.9
1	75	1.88081	1	60	0	3	1	39.9
1	75	1.88081	1	60	0	4	1.5	37.2
1	75	1.88081	1	60	0	5	2	42.4
1	75	1.88081	1	60	0	6	2.5	37.6
1	75	1.88081	1	60	0	7	3	35
1	75	1.88081	1	60	0	8	5	36.4
1	75	1.88081	1	60	0	9	5.5	44.8
1	75	1.88081	1	60	0	10	6	42.4
1	75	1.88081	1	60	0	11	6.5	45.6
1	75	1.88081	1	60	0	12	7	46.4
1	75	1.88081	1	60	0	13	7.5	45.2
1	75	1.88081	1	60	0	14	8	43.4
0	0	0	2	61	0	1	0	35.5
0	0	0	2	61	0	2	0.5	40.4
0	0	0	2	61	0	3	1	35.9
0	0	0	2	61	0	4	1.5	38
0	0	0	2	61	0	5	2	38.3
0	0	0	2	61	0	6	2.5	38.3
0	0	0	2	61	0	7	3	39.6
0	0	0	2	61	0	8	5	41.4
0	0	0	2	61	0	9	5.5	39.2
0	0	0	2	61	0	10	6	40.4
0	0	0	2	61	0	11	6.5	34.4
0	0	0	2	61	0	12	7	41.6
0	0	0	2	61	0	13	7.5	38.7
0	0	0	2	61	0	14	8	37.3
0	0	0	2	62	0	1	0	32.9
0	0	0	2	62	0	2	0.5	40.4
0	0	0	2	62	0	3	1	32.7
0	0	0	2	62	0	4	1.5	34
0	0	0	2	62	0	5	2	34.4
0	0	0	2	62	0	6	2.5	36.5
0	0	0	2	62	0	7	3	34.5
0	0	0	2	62	0	8	5	37
0	0	0	2	62	0	9	5.5	36
0	0	0	2	62	0	10	6	41.7
0	0	0	2	62	0	11	6.5	39.3
0	0	0	2	62	0	12	7	37
0	0	0	2	62	0	13	7.5	40
0	0	0	2	62	0	14	8	38.4
0	0	0	2	63	0	1	0	38.7
0	0	0	2	63	0	2	0.5	44.4
0	0	0	2	63	0	3	1	33
0	0	0	2	63	0	4	1.5	34.5
0	0	0	2	63	0	5	2	41.1
0	0	0	2	63	0	6	2.5	37.1
0	0	0	2	63	0	7	3	34.8
0	0	0	2	63	0	8	5	39.6
0	0	0	2	63	0	9	5.5
0	0	0	2	63	0	10	6	40.9
0	0	0	2	63	0	11	6.5	40.5
0	0	0	2	63	0	12	7	38.8
0	0	0	2	63	0	13	7.5	40.2
0	0	0	2	63	0	14	8	38.5
0	0	0	2	64	0	1	0	35.5
0	0	0	2	64	0	2	0.5	36.4
0	0	0	2	64	0	3	1	38.7
0	0	0	2	64	0	4	1.5	38
0	0	0	2	64	0	5	2	32.6
0	0	0	2	64	0	6	2.5	33.7
0	0	0	2	64	0	7	3	38
0	0	0	2	64	0	8	5	38.8
0	0	0	2	64	0	9	5.5	35
0	0	0	2	64	0	10	6	38.1
0	0	0	2	64	0	11	6.5	35.7
0	0	0	2	64	0	12	7	38.4
0	0	0	2	64	0	13	7.5	38.2
0	0	0	2	64	0	14	8	38.6
0	0	0	2	65	0	1	0	39.3
0	0	0	2	65	0	2	0.5	32
0	0	0	2	65	0	3	1	40.7
0	0	0	2	65	0	4	1.5	39.7
0	0	0	2	65	0	5	2	35.6
0	0	0	2	65	0	6	2.5	33.6
0	0	0	2	65	0	7	3	34.6
0	0	0	2	65	0	8	5	37
0	0	0	2	65	0	9	5.5	39.3
0	0	0	2	65	0	10	6	38.4
0	0	0	2	65	0	11	6.5	39.3
0	0	0	2	65	0	12	7	34.1
0	0	0	2	65	0	13	7.5	32.2
0	0	0	2	65	0	14	8	34.9
0	0	0	2	66	0	1	0	33.4
0	0	0	2	66	0	2	0.5	33.1
0	0	0	2	66	0	3	1	35.3
0	0	0	2	66	0	4	1.5	35.6
0	0	0	2	66	0	5	2	33.6
0	0	0	2	66	0	6	2.5	36.3
0	0	0	2	66	0	7	3	41.4
0	0	0	2	66	0	8	5	37
0	0	0	2	66	0	9	5.5	34.2
0	0	0	2	66	0	10	6	40.1
0	0	0	2	66	0	11	6.5	37.5
0	0	0	2	66	0	12	7	37.4
0	0	0	2	66	0	13	7.5	37.1
0	0	0	2	66	0	14	8	40
0	0	0	2	67	0	1	0	41.9
0	0	0	2	67	0	2	0.5	37.9
0	0	0	2	67	0	3	1	39.2
0	0	0	2	67	0	4	1.5	37.7
0	0	0	2	67	0	5	2	33.1
0	0	0	2	67	0	6	2.5	34.7
0	0	0	2	67	0	7	3	35.2
0	0	0	2	67	0	8	5	40.4
0	0	0	2	67	0	9	5.5	39.1
0	0	0	2	67	0	10	6	41.2
0	0	0	2	67	0	11	6.5	41.2
0	0	0	2	67	0	12	7	40.9
0	0	0	2	67	0	13	7.5	35.8
0	0	0	2	67	0	14	8	35.5
0	0	0	2	68	0	1	0	32.4
0	0	0	2	68	0	2	0.5	33.9
0	0	0	2	68	0	3	1	36.2
0	0	0	2	68	0	4	1.5	37
0	0	0	2	68	0	5	2	41.8
0	0	0	2	68	0	6	2.5	34.2
0	0	0	2	68	0	7	3	36.6
0	0	0	2	68	0	8	5	40.3
0	0	0	2	68	0	9	5.5	37.1
0	0	0	2	68	0	10	6	35.9
0	0	0	2	68	0	11	6.5	38.1
0	0	0	2	68	0	12	7	33.9
0	0	0	2	68	0	13	7.5	38.8
0	0	0	2	68	0	14	8	37
0	0	0	2	69	0	1	0	33.6
0	0	0	2	69	0	2	0.5	39.1
0	0	0	2	69	0	3	1	42.2
0	0	0	2	69	0	4	1.5	43.1
0	0	0	2	69	0	5	2	35.1
0	0	0	2	69	0	6	2.5	39.1
0	0	0	2	69	0	7	3	43.1
0	0	0	2	69	0	8	5	39.9
0	0	0	2	69	0	9	5.5	37.3
0	0	0	2	69	0	10	6	36.4
0	0	0	2	69	0	11	6.5	38.3
0	0	0	2	69	0	12	7	40.4
0	0	0	2	69	0	13	7.5	38.7
0	0	0	2	69	0	14	8	42.3
0	0	0	2	70	0	1	0	37.2
0	0	0	2	70	0	2	0.5	36.3
0	0	0	2	70	0	3	1	36
0	0	0	2	70	0	4	1.5	35.8
0	0	0	2	70	0	5	2	33.3
0	0	0	2	70	0	6	2.5	34.7
0	0	0	2	70	0	7	3	36.4
0	0	0	2	70	0	8	5	42.4
0	0	0	2	70	0	9	5.5	41.1
0	0	0	2	70	0	10	6	42.1
0	0	0	2	70	0	11	6.5	39.5
0	0	0	2	70	0	12	7	41.8
0	0	0	2	70	0	13	7.5	38.9
0	0	0	2	70	0	14	8	38.8
0	0	0	2	71	0	1	0	39
0	0	0	2	71	0	2	0.5	36.3
0	0	0	2	71	0	3	1	37.1
0	0	0	2	71	0	4	1.5	38.2
0	0	0	2	71	0	5	2	36.1
0	0	0	2	71	0	6	2.5	39
0	0	0	2	71	0	7	3	35.5
0	0	0	2	71	0	8	5	32.5
0	0	0	2	71	0	9	5.5	37.1
0	0	0	2	71	0	10	6	38.5
0	0	0	2	71	0	11	6.5	42.4
0	0	0	2	71	0	12	7	35.3
0	0	0	2	71	0	13	7.5	34.2
0	0	0	2	71	0	14	8	37.4
0	0	0	2	72	0	1	0	38.1
0	0	0	2	72	0	2	0.5	35.3
0	0	0	2	72	0	3	1	40.2
0	0	0	2	72	0	4	1.5	35.4
0	0	0	2	72	0	5	2	35.8
0	0	0	2	72	0	6	2.5	38.9
0	0	0	2	72	0	7	3	34.5
0	0	0	2	72	0	8	5	38.9
0	0	0	2	72	0	9	5.5	34.6
0	0	0	2	72	0	10	6	38.7
0	0	0	2	72	0	11	6.5	37.3
0	0	0	2	72	0	12	7	37.4
0	0	0	2	72	0	13	7.5	36.6
0	0	0	2	72	0	14	8	37
0.01	0.75	0.243038	2	73	0	1	0	37.9
0.01	0.75	0.243038	2	73	0	2	0.5	42.8
0.01	0.75	0.243038	2	73	0	3	1	43
0.01	0.75	0.243038	2	73	0	4	1.5	39
0.01	0.75	0.243038	2	73	0	5	2	32.3
0.01	0.75	0.243038	2	73	0	6	2.5	33.3
0.01	0.75	0.243038	2	73	0	7	3	38.5
0.01	0.75	0.243038	2	73	0	8	5	42.1
0.01	0.75	0.243038	2	73	0	9	5.5	44.1
0.01	0.75	0.243038	2	73	0	10	6	38.7
0.01	0.75	0.243038	2	73	0	11	6.5	36.6
0.01	0.75	0.243038	2	73	0	12	7	43.3
0.01	0.75	0.243038	2	73	0	13	7.5	35.1
0.01	0.75	0.243038	2	73	0	14	8	36.2
0.01	0.75	0.243038	2	74	0	1	0	41.4
0.01	0.75	0.243038	2	74	0	2	0.5	40.1
0.01	0.75	0.243038	2	74	0	3	1	35.5
0.01	0.75	0.243038	2	74	0	4	1.5	38.3
0.01	0.75	0.243038	2	74	0	5	2	38.8
0.01	0.75	0.243038	2	74	0	6	2.5	38.6
0.01	0.75	0.243038	2	74	0	7	3	36.7
0.01	0.75	0.243038	2	74	0	8	5	35.4
0.01	0.75	0.243038	2	74	0	9	5.5	38.2
0.01	0.75	0.243038	2	74	0	10	6	41.2
0.01	0.75	0.243038	2	74	0	11	6.5	39.7
0.01	0.75	0.243038	2	74	0	12	7	42.8
0.01	0.75	0.243038	2	74	0	13	7.5	39.5
0.01	0.75	0.243038	2	74	0	14	8	42.3
0.01	0.75	0.243038	2	75	0	1	0	35.7
0.01	0.75	0.243038	2	75	0	2	0.5	40
0.01	0.75	0.243038	2	75	0	3	1	33.1
0.01	0.75	0.243038	2	75	0	4	1.5	39.5
0.01	0.75	0.243038	2	75	0	5	2	31.5
0.01	0.75	0.243038	2	75	0	6	2.5	34.8
0.01	0.75	0.243038	2	75	0	7	3	34.7
0.01	0.75	0.243038	2	75	0	8	5	40.6
0.01	0.75	0.243038	2	75	0	9	5.5	41.2
0.01	0.75	0.243038	2	75	0	10	6	38.3
0.01	0.75	0.243038	2	75	0	11	6.5	40.6
0.01	0.75	0.243038	2	75	0	12	7	35.6
0.01	0.75	0.243038	2	75	0	13	7.5	35.6
0.01	0.75	0.243038	2	75	0	14	8	35.5
0.01	0.75	0.243038	2	76	0	1	0	36.1
0.01	0.75	0.243038	2	76	0	2	0.5	38
0.01	0.75	0.243038	2	76	0	3	1	38.5
0.01	0.75	0.243038	2	76	0	4	1.5	40.3
0.01	0.75	0.243038	2	76	0	5	2	36.8
0.01	0.75	0.243038	2	76	0	6	2.5	37.2
0.01	0.75	0.243038	2	76	0	7	3	38.6
0.01	0.75	0.243038	2	76	0	8	5	41.1
0.01	0.75	0.243038	2	76	0	9	5.5	40.5
0.01	0.75	0.243038	2	76	0	10	6	43.2
0.01	0.75	0.243038	2	76	0	11	6.5	42.2
0.01	0.75	0.243038	2	76	0	12	7	41.8
0.01	0.75	0.243038	2	76	0	13	7.5	40.2
0.01	0.75	0.243038	2	76	0	14	8	41.2
0.01	0.75	0.243038	2	77	0	1	0	32.1
0.01	0.75	0.243038	2	77	0	2	0.5	40.1
0.01	0.75	0.243038	2	77	0	3	1	40.4
0.01	0.75	0.243038	2	77	0	4	1.5	40.6
0.01	0.75	0.243038	2	77	0	5	2	34.1
0.01	0.75	0.243038	2	77	0	6	2.5	41.6
0.01	0.75	0.243038	2	77	0	7	3	42.2
0.01	0.75	0.243038	2	77	0	8	5	38.1
0.01	0.75	0.243038	2	77	0	9	5.5	37.1
0.01	0.75	0.243038	2	77	0	10	6	40.7
0.01	0.75	0.243038	2	77	0	11	6.5	35.6
0.01	0.75	0.243038	2	77	0	12	7	35.3
0.01	0.75	0.243038	2	77	0	13	7.5	35.2
0.01	0.75	0.243038	2	77	0	14	8	33.3
0.01	0.75	0.243038	2	78	0	1	0	36.4
0.01	0.75	0.243038	2	78	0	2	0.5	33.9
0.01	0.75	0.243038	2	78	0	3	1	39.6
0.01	0.75	0.243038	2	78	0	4	1.5	38.2
0.01	0.75	0.243038	2	78	0	5	2	37.3
0.01	0.75	0.243038	2	78	0	6	2.5	33.9
0.01	0.75	0.243038	2	78	0	7	3	39.4
0.01	0.75	0.243038	2	78	0	8	5	34.4
0.01	0.75	0.243038	2	78	0	9	5.5	41.2
0.01	0.75	0.243038	2	78	0	10	6	41.2
0.01	0.75	0.243038	2	78	0	11	6.5	40.1
0.01	0.75	0.243038	2	78	0	12	7	39.2
0.01	0.75	0.243038	2	78	0	13	7.5	37.5
0.01	0.75	0.243038	2	78	0	14	8	36.1
0.01	0.75	0.243038	2	79	0	1	0	40.2
0.01	0.75	0.243038	2	79	0	2	0.5	35
0.01	0.75	0.243038	2	79	0	3	1	39.7
0.01	0.75	0.243038	2	79	0	4	1.5	33.3
0.01	0.75	0.243038	2	79	0	5	2	31.6
0.01	0.75	0.243038	2	79	0	6	2.5	34.2
0.01	0.75	0.243038	2	79	0	7	3	42.8
0.01	0.75	0.243038	2	79	0	8	5	32
0.01	0.75	0.243038	2	79	0	9	5.5	42.2
0.01	0.75	0.243038	2	79	0	10	6	40.1
0.01	0.75	0.243038	2	79	0	11	6.5	35
0.01	0.75	0.243038	2	79	0	12	7	39.8
0.01	0.75	0.243038	2	79	0	13	7.5	41.5
0.01	0.75	0.243038	2	79	0	14	8	42.1
0.01	0.75	0.243038	2	80	0	1	0	36
0.01	0.75	0.243038	2	80	0	2	0.5	38.7
0.01	0.75	0.243038	2	80	0	3	1	40.8
0.01	0.75	0.243038	2	80	0	4	1.5	32.4
0.01	0.75	0.243038	2	80	0	5	2	34
0.01	0.75	0.243038	2	80	0	6	2.5	35.7
0.01	0.75	0.243038	2	80	0	7	3	41.5
0.01	0.75	0.243038	2	80	0	8	5	38.5
0.01	0.75	0.243038	2	80	0	9	5.5	37.6
0.01	0.75	0.243038	2	80	0	10	6	39.3
0.01	0.75	0.243038	2	80	0	11	6.5	38
0.01	0.75	0.243038	2	80	0	12	7	32
0.01	0.75	0.243038	2	80	0	13	7.5	39.5
0.01	0.75	0.243038	2	80	0	14	8	42.2
0.01	0.75	0.243038	2	81	0	1	0	40.6
0.01	0.75	0.243038	2	81	0	2	0.5	41.1
0.01	0.75	0.243038	2	81	0	3	1	31.6
0.01	0.75	0.243038	2	81	0	4	1.5	38
0.01	0.75	0.243038	2	81	0	5	2	34.5
0.01	0.75	0.243038	2	81	0	6	2.5	41.3
0.01	0.75	0.243038	2	81	0	7	3	40.2
0.01	0.75	0.243038	2	81	0	8	5	42.6
0.01	0.75	0.243038	2	81	0	9	5.5	40.9
0.01	0.75	0.243038	2	81	0	10	6	39.2
0.01	0.75	0.243038	2	81	0	11	6.5	42.7
0.01	0.75	0.243038	2	81	0	12	7	40
0.01	0.75	0.243038	2	81	0	13	7.5	37.8
0.01	0.75	0.243038	2	81	0	14	8	38.4
0.01	0.75	0.243038	2	82	0	1	0	36.1
0.01	0.75	0.243038	2	82	0	2	0.5	35.1
0.01	0.75	0.243038	2	82	0	3	1	36.7
0.01	0.75	0.243038	2	82	0	4	1.5	32.7
0.01	0.75	0.243038	2	82	0	5	2	40.1
0.01	0.75	0.243038	2	82	0	6	2.5	32.3
0.01	0.75	0.243038	2	82	0	7	3	39.4
0.01	0.75	0.243038	2	82	0	8	5	36.6
0.01	0.75	0.243038	2	82	0	9	5.5	36.2
0.01	0.75	0.243038	2	82	0	10	6	40.1
0.01	0.75	0.243038	2	82	0	11	6.5	38.2
0.01	0.75	0.243038	2	82	0	12	7	38.2
0.01	0.75	0.243038	2	82	0	13	7.5	43.3
0.01	0.75	0.243038	2	82	0	14	8	34.4
0.01	0.75	0.243038	2	83	0	1	0	36.9
0.01	0.75	0.243038	2	83	0	2	0.5	35.3
0.01	0.75	0.243038	2	83	0	3	1	36.8
0.01	0.75	0.243038	2	83	0	4	1.5	39.1
0.01	0.75	0.243038	2	83	0	5	2	35
0.01	0.75	0.243038	2	83	0	6	2.5	33.6
0.01	0.75	0.243038	2	83	0	7	3	35
0.01	0.75	0.243038	2	83	0	8	5	37.3
0.01	0.75	0.243038	2	83	0	9	5.5	38.1
0.01	0.75	0.243038	2	83	0	10	6	41.4
0.01	0.75	0.243038	2	83	0	11	6.5	42.2
0.01	0.75	0.243038	2	83	0	12	7	36.8
0.01	0.75	0.243038	2	83	0	13	7.5	40.9
0.01	0.75	0.243038	2	83	0	14	8	39.4
0.01	0.75	0.243038	2	84	0	1	0	33.4
0.01	0.75	0.243038	2	84	0	2	0.5	34.8
0.01	0.75	0.243038	2	84	0	3	1	32.8
0.01	0.75	0.243038	2	84	0	4	1.5	32.2
0.01	0.75	0.243038	2	84	0	5	2	38.4
0.01	0.75	0.243038	2	84	0	6	2.5	40.1
0.01	0.75	0.243038	2	84	0	7	3	37.1
0.01	0.75	0.243038	2	84	0	8	5	39.7
0.01	0.75	0.243038	2	84	0	9	5.5	41.8
0.01	0.75	0.243038	2	84	0	10	6	40.8
0.01	0.75	0.243038	2	84	0	11	6.5	36.9
0.01	0.75	0.243038	2	84	0	12	7	35.1
0.01	0.75	0.243038	2	84	0	13	7.5	38.2
0.01	0.75	0.243038	2	84	0	14	8	39.3
0.1	7.5	0.929419	2	85	0	1	0	40.6
0.1	7.5	0.929419	2	85	0	2	0.5	40.6
0.1	7.5	0.929419	2	85	0	3	1	42.3
0.1	7.5	0.929419	2	85	0	4	1.5	40
0.1	7.5	0.929419	2	85	0	5	2	37.7
0.1	7.5	0.929419	2	85	0	6	2.5	38.8
0.1	7.5	0.929419	2	85	0	7	3	36
0.1	7.5	0.929419	2	85	0	8	5	40.7
0.1	7.5	0.929419	2	85	0	9	5.5	41.5
0.1	7.5	0.929419	2	85	0	10	6	44.4
0.1	7.5	0.929419	2	85	0	11	6.5	37
0.1	7.5	0.929419	2	85	0	12	7	40.6
0.1	7.5	0.929419	2	85	0	13	7.5	36.3
0.1	7.5	0.929419	2	85	0	14	8	43.9
0.1	7.5	0.929419	2	86	0	1	0	37.2
0.1	7.5	0.929419	2	86	0	2	0.5	32
0.1	7.5	0.929419	2	86	0	3	1	31.7
0.1	7.5	0.929419	2	86	0	4	1.5	34.4
0.1	7.5	0.929419	2	86	0	5	2	34.1
0.1	7.5	0.929419	2	86	0	6	2.5	33
0.1	7.5	0.929419	2	86	0	7	3	45
0.1	7.5	0.929419	2	86	0	8	5	43.1
0.1	7.5	0.929419	2	86	0	9	5.5	44
0.1	7.5	0.929419	2	86	0	10	6	44.6
0.1	7.5	0.929419	2	86	0	11	6.5	43.4
0.1	7.5	0.929419	2	86	0	12	7	45.1
0.1	7.5	0.929419	2	86	0	13	7.5	46.1
0.1	7.5	0.929419	2	86	0	14	8	37.6
0.1	7.5	0.929419	2	87	0	1	0	33.3
0.1	7.5	0.929419	2	87	0	2	0.5	34.1
0.1	7.5	0.929419	2	87	0	3	1	35
0.1	7.5	0.929419	2	87	0	4	1.5	41.6
0.1	7.5	0.929419	2	87	0	5	2	33.8
0.1	7.5	0.929419	2	87	0	6	2.5	36.6
0.1	7.5	0.929419	2	87	0	7	3	40.8
0.1	7.5	0.929419	2	87	0	8	5	40.6
0.1	7.5	0.929419	2	87	0	9	5.5	34.2
0.1	7.5	0.929419	2	87	0	10	6	37.7
0.1	7.5	0.929419	2	87	0	11	6.5	36.3
0.1	7.5	0.929419	2	87	0	12	7	35.4
0.1	7.5	0.929419	2	87	0	13	7.5	34.2
0.1	7.5	0.929419	2	87	0	14	8	34.6
0.1	7.5	0.929419	2	88	0	1	0	44.8
0.1	7.5	0.929419	2	88	0	2	0.5	44.7
0.1	7.5	0.929419	2	88	0	3	1	45
0.1	7.5	0.929419	2	88	0	4	1.5	41.6
0.1	7.5	0.929419	2	88	0	5	2	44.2
0.1	7.5	0.929419	2	88	0	6	2.5	44.4
0.1	7.5	0.929419	2	88	0	7	3	40.3
0.1	7.5	0.929419	2	88	0	8	5	42.3
0.1	7.5	0.929419	2	88	0	9	5.5	37.5
0.1	7.5	0.929419	2	88	0	10	6	41.1
0.1	7.5	0.929419	2	88	0	11	6.5	46.1
0.1	7.5	0.929419	2	88	0	12	7	41.9
0.1	7.5	0.929419	2	88	0	13	7.5	40.4
0.1	7.5	0.929419	2	88	0	14	8	39.4
0.1	7.5	0.929419	2	89	0	1	0	34.5
0.1	7.5	0.929419	2	89	0	2	0.5	43.4
0.1	7.5	0.929419	2	89	0	3	1	42.6
0.1	7.5	0.929419	2	89	0	4	1.5	36.7
0.1	7.5	0.929419	2	89	0	5	2	41.3
0.1	7.5	0.929419	2	89	0	6	2.5	34
0.1	7.5	0.929419	2	89	0	7	3	36.4
0.1	7.5	0.929419	2	89	0	8	5	42.5
0.1	7.5	0.929419	2	89	0	9	5.5	33.2
0.1	7.5	0.929419	2	89	0	10	6	39.2
0.1	7.5	0.929419	2	89	0	11	6.5	42.3
0.1	7.5	0.929419	2	89	0	12	7	42.2
0.1	7.5	0.929419	2	89	0	13	7.5	40.2
0.1	7.5	0.929419	2	89	0	14	8	43.1
0.1	7.5	0.929419	2	90	0	1	0	38.6
0.1	7.5	0.929419	2	90	0	2	0.5	44
0.1	7.5	0.929419	2	90	0	3	1	37.7
0.1	7.5	0.929419	2	90	0	4	1.5	40.5
0.1	7.5	0.929419	2	90	0	5	2	39.1
0.1	7.5	0.929419	2	90	0	6	2.5	38
0.1	7.5	0.929419	2	90	0	7	3	36.1
0.1	7.5	0.929419	2	90	0	8	5	34.8
0.1	7.5	0.929419	2	90	0	9	5.5	42.5
0.1	7.5	0.929419	2	90	0	10	6	43.3
0.1	7.5	0.929419	2	90	0	11	6.5	39.7
0.1	7.5	0.929419	2	90	0	12	7	40.4
0.1	7.5	0.929419	2	90	0	13	7.5	40.6
0.1	7.5	0.929419	2	90	0	14	8	34.5
0.1	7.5	0.929419	2	91	0	1	0	37.7
0.1	7.5	0.929419	2	91	0	2	0.5	32.1
0.1	7.5	0.929419	2	91	0	3	1	40.2
0.1	7.5	0.929419	2	91	0	4	1.5	38.6
0.1	7.5	0.929419	2	91	0	5	2	38.3
0.1	7.5	0.929419	2	91	0	6	2.5	34.7
0.1	7.5	0.929419	2	91	0	7	3	36.6
0.1	7.5	0.929419	2	91	0	8	5	38.5
0.1	7.5	0.929419	2	91	0	9	5.5	36.5
0.1	7.5	0.929419	2	91	0	10	6	40.4
0.1	7.5	0.929419	2	91	0	11	6.5	40.9
0.1	7.5	0.929419	2	91	0	12	7	39.3
0.1	7.5	0.929419	2	91	0	13	7.5	36.5
0.1	7.5	0.929419	2	91	0	14	8	40.5
0.1	7.5	0.929419	2	92	0	1	0	33
0.1	7.5	0.929419	2	92	0	2	0.5	34.8
0.1	7.5	0.929419	2	92	0	3	1	40.9
0.1	7.5	0.929419	2	92	0	4	1.5	36.5
0.1	7.5	0.929419	2	92	0	5	2	33.7
0.1	7.5	0.929419	2	92	0	6	2.5	34.1
0.1	7.5	0.929419	2	92	0	7	3	42.6
0.1	7.5	0.929419	2	92	0	8	5	40.6
0.1	7.5	0.929419	2	92	0	9	5.5	38.6
0.1	7.5	0.929419	2	92	0	10	6	39.1
0.1	7.5	0.929419	2	92	0	11	6.5	41.6
0.1	7.5	0.929419	2	92	0	12	7	35.2
0.1	7.5	0.929419	2	92	0	13	7.5	35.6
0.1	7.5	0.929419	2	92	0	14	8	38.3
0.1	7.5	0.929419	2	93	0	1	0	34.8
0.1	7.5	0.929419	2	93	0	2	0.5	37.5
0.1	7.5	0.929419	2	93	0	3	1	38
0.1	7.5	0.929419	2	93	0	4	1.5	39.9
0.1	7.5	0.929419	2	93	0	5	2	34.3
0.1	7.5	0.929419	2	93	0	6	2.5	34.8
0.1	7.5	0.929419	2	93	0	7	3	40.1
0.1	7.5	0.929419	2	93	0	8	5	34.5
0.1	7.5	0.929419	2	93	0	9	5.5	34.5
0.1	7.5	0.929419	2	93	0	10	6	40.6
0.1	7.5	0.929419	2	93	0	11	6.5	36
0.1	7.5	0.929419	2	93	0	12	7	40.3
0.1	7.5	0.929419	2	93	0	13	7.5	43.8
0.1	7.5	0.929419	2	93	0	14	8	41.7
0.1	7.5	0.929419	2	94	0	1	0	36.1
0.1	7.5	0.929419	2	94	0	2	0.5	42.8
0.1	7.5	0.929419	2	94	0	3	1	33
0.1	7.5	0.929419	2	94	0	4	1.5	44.1
0.1	7.5	0.929419	2	94	0	5	2	44
0.1	7.5	0.929419	2	94	0	6	2.5	38.9
0.1	7.5	0.929419	2	94	0	7	3	32.9
0.1	7.5	0.929419	2	94	0	8	5	43.1
0.1	7.5	0.929419	2	94	0	9	5.5	43
0.1	7.5	0.929419	2	94	0	10	6	39.6
0.1	7.5	0.929419	2	94	0	11	6.5	45
0.1	7.5	0.929419	2	94	0	12	7	42
0.1	7.5	0.929419	2	94	0	13	7.5	43.8
0.1	7.5	0.929419	2	94	0	14	8	41.7
0.1	7.5	0.929419	2	95	0	1	0	32.5
0.1	7.5	0.929419	2	95	0	2	0.5	39.5
0.1	7.5	0.929419	2	95	0	3	1	36.9
0.1	7.5	0.929419	2	95	0	4	1.5	38.8
0.1	7.5	0.929419	2	95	0	5	2	31.6
0.1	7.5	0.929419	2	95	0	6	2.5	35.5
0.1	7.5	0.929419	2	95	0	7	3	36.2
0.1	7.5	0.929419	2	95	0	8	5	37.5
0.1	7.5	0.929419	2	95	0	9	5.5	40.3
0.1	7.5	0.929419	2	95	0	10	6	34.2
0.1	7.5	0.929419	2	95	0	11	6.5	37
0.1	7.5	0.929419	2	95	0	12	7	42.2
0.1	7.5	0.929419	2	95	0	13	7.5	36.7
0.1	7.5	0.929419	2	95	0	14	8	43.2
0.1	7.5	0.929419	2	96	0	1	0	37.3
0.1	7.5	0.929419	2	96	0	2	0.5	37.7
0.1	7.5	0.929419	2	96	0	3	1	40.5
0.1	7.5	0.929419	2	96	0	4	1.5	40.5
0.1	7.5	0.929419	2	96	0	5	2	36.5
0.1	7.5	0.929419	2	96	0	6	2.5	31
0.1	7.5	0.929419	2	96	0	7	3	38.1
0.1	7.5	0.929419	2	96	0	8	5	42.8
0.1	7.5	0.929419	2	96	0	9	5.5	39.3
0.1	7.5	0.929419	2	96	0	10	6	40.4
0.1	7.5	0.929419	2	96	0	11	6.5	35.7
0.1	7.5	0.929419	2	96	0	12	7	40.2
0.1	7.5	0.929419	2	96	0	13	7.5	39.5
0.1	7.5	0.929419	2	96	0	14	8	44.6
0.2	15	1.20412	2	97	0	1	0	33.8
0.2	15	1.20412	2	97	0	2	0.5	36.1
0.2	15	1.20412	2	97	0	3	1	42
0.2	15	1.20412	2	97	0	4	1.5	35.7
0.2	15	1.20412	2	97	0	5	2	39
0.2	15	1.20412	2	97	0	6	2.5	36.3
0.2	15	1.20412	2	97	0	7	3	33.1
0.2	15	1.20412	2	97	0	8	5	32.7
0.2	15	1.20412	2	97	0	9	5.5	34.6
0.2	15	1.20412	2	97	0	10	6	36.9
0.2	15	1.20412	2	97	0	11	6.5	33.3
0.2	15	1.20412	2	97	0	12	7	36.2
0.2	15	1.20412	2	97	0	13	7.5	36.7
0.2	15	1.20412	2	97	0	14	8	35
0.2	15	1.20412	2	98	0	1	0	30.3
0.2	15	1.20412	2	98	0	2	0.5	42.7
0.2	15	1.20412	2	98	0	3	1	36.9
0.2	15	1.20412	2	98	0	4	1.5	32.4
0.2	15	1.20412	2	98	0	5	2	34.3
0.2	15	1.20412	2	98	0	6	2.5	35.2
0.2	15	1.20412	2	98	0	7	3	33.7
0.2	15	1.20412	2	98	0	8	5	33.6
0.2	15	1.20412	2	98	0	9	5.5	42.9
0.2	15	1.20412	2	98	0	10	6	39.3
0.2	15	1.20412	2	98	0	11	6.5	40.7
0.2	15	1.20412	2	98	0	12	7	40.8
0.2	15	1.20412	2	98	0	13	7.5	40.1
0.2	15	1.20412	2	98	0	14	8	35.2
0.2	15	1.20412	2	99	0	1	0	30
0.2	15	1.20412	2	99	0	2	0.5	45.4
0.2	15	1.20412	2	99	0	3	1	36.4
0.2	15	1.20412	2	99	0	4	1.5	39.3
0.2	15	1.20412	2	99	0	5	2	33
0.2	15	1.20412	2	99	0	6	2.5	30.8
0.2	15	1.20412	2	99	0	7	3	31.3
0.2	15	1.20412	2	99	0	8	5	37.2
0.2	15	1.20412	2	99	0	9	5.5	46.5
0.2	15	1.20412	2	99	0	10	6	34.9
0.2	15	1.20412	2	99	0	11	6.5	34.3
0.2	15	1.20412	2	99	0	12	7	38.3
0.2	15	1.20412	2	99	0	13	7.5	35.8
0.2	15	1.20412	2	99	0	14	8	33.4
0.2	15	1.20412	2	100	0	1	0	30.1
0.2	15	1.20412	2	100	0	2	0.5	39.9
0.2	15	1.20412	2	100	0	3	1	38.2
0.2	15	1.20412	2	100	0	4	1.5	40
0.2	15	1.20412	2	100	0	5	2	36.4
0.2	15	1.20412	2	100	0	6	2.5	33
0.2	15	1.20412	2	100	0	7	3	37.8
0.2	15	1.20412	2	100	0	8	5	44
0.2	15	1.20412	2	100	0	9	5.5	39.4
0.2	15	1.20412	2	100	0	10	6	43.2
0.2	15	1.20412	2	100	0	11	6.5	39.4
0.2	15	1.20412	2	100	0	12	7	36.8
0.2	15	1.20412	2	100	0	13	7.5	36.3
0.2	15	1.20412	2	100	0	14	8	33.3
0.2	15	1.20412	2	101	0	1	0	33.4
0.2	15	1.20412	2	101	0	2	0.5	33.4
0.2	15	1.20412	2	101	0	3	1	33.1
0.2	15	1.20412	2	101	0	4	1.5	41.1
0.2	15	1.20412	2	101	0	5	2	43.8
0.2	15	1.20412	2	101	0	6	2.5	34.7
0.2	15	1.20412	2	101	0	7	3	45.2
0.2	15	1.20412	2	101	0	8	5	43.8
0.2	15	1.20412	2	101	0	9	5.5	45.2
0.2	15	1.20412	2	101	0	10	6	35.7
0.2	15	1.20412	2	101	0	11	6.5	44.3
0.2	15	1.20412	2	101	0	12	7	41
0.2	15	1.20412	2	101	0	13	7.5	34.3
0.2	15	1.20412	2	101	0	14	8	34.2
0.2	15	1.20412	2	102	0	1	0	37
0.2	15	1.20412	2	102	0	2	0.5	44.3
0.2	15	1.20412	2	102	0	3	1	34.7
0.2	15	1.20412	2	102	0	4	1.5	36.7
0.2	15	1.20412	2	102	0	5	2	32.6
0.2	15	1.20412	2	102	0	6	2.5	39.3
0.2	15	1.20412	2	102	0	7	3	44
0.2	15	1.20412	2	102	0	8	5	41.8
0.2	15	1.20412	2	102	0	9	5.5	41.4
0.2	15	1.20412	2	102	0	10	6	42.8
0.2	15	1.20412	2	102	0	11	6.5	45.2
0.2	15	1.20412	2	102	0	12	7	44.1
0.2	15	1.20412	2	102	0	13	7.5	44.1
0.2	15	1.20412	2	102	0	14	8	42.4
0.2	15	1.20412	2	103	0	1	0	31.1
0.2	15	1.20412	2	103	0	2	0.5	38.4
0.2	15	1.20412	2	103	0	3	1	35.9
0.2	15	1.20412	2	103	0	4	1.5	36
0.2	15	1.20412	2	103	0	5	2	34.7
0.2	15	1.20412	2	103	0	6	2.5	32.2
0.2	15	1.20412	2	103	0	7	3	33.4
0.2	15	1.20412	2	103	0	8	5	39.5
0.2	15	1.20412	2	103	0	9	5.5	37.7
0.2	15	1.20412	2	103	0	10	6	45.8
0.2	15	1.20412	2	103	0	11	6.5	42.7
0.2	15	1.20412	2	103	0	12	7	43
0.2	15	1.20412	2	103	0	13	7.5	44.9
0.2	15	1.20412	2	103	0	14	8	41.2
0.2	15	1.20412	2	104	0	1	0	44
0.2	15	1.20412	2	104	0	2	0.5	39
0.2	15	1.20412	2	104	0	3	1	37.7
0.2	15	1.20412	2	104	0	4	1.5	36.6
0.2	15	1.20412	2	104	0	5	2	41.4
0.2	15	1.20412	2	104	0	6	2.5	32.6
0.2	15	1.20412	2	104	0	7	3	37.8
0.2	15	1.20412	2	104	0	8	5	33.7
0.2	15	1.20412	2	104	0	9	5.5	33.4
0.2	15	1.20412	2	104	0	10	6	41.9
0.2	15	1.20412	2	104	0	11	6.5	40.9
0.2	15	1.20412	2	104	0	12	7	41.5
0.2	15	1.20412	2	104	0	13	7.5	39.6
0.2	15	1.20412	2	104	0	14	8	34.5
0.2	15	1.20412	2	105	0	1	0	44.1
0.2	15	1.20412	2	105	0	2	0.5	35.9
0.2	15	1.20412	2	105	0	3	1	42.5
0.2	15	1.20412	2	105	0	4	1.5	38.3
0.2	15	1.20412	2	105	0	5	2	34.3
0.2	15	1.20412	2	105	0	6	2.5	31.8
0.2	15	1.20412	2	105	0	7	3	39.1
0.2	15	1.20412	2	105	0	8	5	32
0.2	15	1.20412	2	105	0	9	5.5	33.9
0.2	15	1.20412	2	105	0	10	6	41.1
0.2	15	1.20412	2	105	0	11	6.5	41.6
0.2	15	1.20412	2	105	0	12	7	36.1
0.2	15	1.20412	2	105	0	13	7.5	36.2
0.2	15	1.20412	2	105	0	14	8	39.3
0.2	15	1.20412	2	106	0	1	0	40
0.2	15	1.20412	2	106	0	2	0.5	43.1
0.2	15	1.20412	2	106	0	3	1	41.1
0.2	15	1.20412	2	106	0	4	1.5	44.7
0.2	15	1.20412	2	106	0	5	2	42
0.2	15	1.20412	2	106	0	6	2.5	45.4
0.2	15	1.20412	2	106	0	7	3	35
0.2	15	1.20412	2	106	0	8	5	42.1
0.2	15	1.20412	2	106	0	9	5.5	46.5
0.2	15	1.20412	2	106	0	10	6	40.4
0.2	15	1.20412	2	106	0	11	6.5	37.5
0.2	15	1.20412	2	106	0	12	7	43.7
0.2	15	1.20412	2	106	0	13	7.5	44.3
0.2	15	1.20412	2	106	0	14	8	41.4
0.2	15	1.20412	2	107	0	1	0	38.2
0.2	15	1.20412	2	107	0	2	0.5	43.1
0.2	15	1.20412	2	107	0	3	1	41.3
0.2	15	1.20412	2	107	0	4	1.5	33
0.2	15	1.20412	2	107	0	5	2	39.2
0.2	15	1.20412	2	107	0	6	2.5	43.5
0.2	15	1.20412	2	107	0	7	3	44.8
0.2	15	1.20412	2	107	0	8	5	38.2
0.2	15	1.20412	2	107	0	9	5.5	35.2
0.2	15	1.20412	2	107	0	10	6	44.1
0.2	15	1.20412	2	107	0	11	6.5	46.3
0.2	15	1.20412	2	107	0	12	7	44
0.2	15	1.20412	2	107	0	13	7.5	43.2
0.2	15	1.20412	2	107	0	14	8	43.8
0.2	15	1.20412	2	108	0	1	0	40
0.2	15	1.20412	2	108	0	2	0.5	36.7
0.2	15	1.20412	2	108	0	3	1	37.4
0.2	15	1.20412	2	108	0	4	1.5	41.8
0.2	15	1.20412	2	108	0	5	2	33.3
0.2	15	1.20412	2	108	0	6	2.5	38.9
0.2	15	1.20412	2	108	0	7	3	34.2
0.2	15	1.20412	2	108	0	8	5	40.4
0.2	15	1.20412	2	108	0	9	5.5	38.8
0.2	15	1.20412	2	108	0	10	6	45.1
0.2	15	1.20412	2	108	0	11	6.5	41.1
0.2	15	1.20412	2	108	0	12	7	42
0.2	15	1.20412	2	108	0	13	7.5	39
0.2	15	1.20412	2	108	0	14	8	39.3
1	75	1.88081	2	109	0	1	0	45.2
1	75	1.88081	2	109	0	2	0.5	42.1
1	75	1.88081	2	109	0	3	1	35.3
1	75	1.88081	2	109	0	4	1.5	42
1	75	1.88081	2	109	0	5	2	36.4
1	75	1.88081	2	109	0	6	2.5	42.6
1	75	1.88081	2	109	0	7	3	36.1
1	75	1.88081	2	109	0	8	5	37.2
1	75	1.88081	2	109	0	9	5.5	42.9
1	75	1.88081	2	109	0	10	6	40.9
1	75	1.88081	2	109	0	11	6.5	35.3
1	75	1.88081	2	109	0	12	7	35.1
1	75	1.88081	2	109	0	13	7.5	40.1
1	75	1.88081	2	109	0	14	8	41
1	75	1.88081	2	110	0	1	0	46.3
1	75	1.88081	2	110	0	2	0.5	40.4
1	75	1.88081	2	110	0	3	1	42
1	75	1.88081	2	110	0	4	1.5	45.7
1	75	1.88081	2	110	0	5	2	39.2
1	75	1.88081	2	110	0	6	2.5	39.2
1	75	1.88081	2	110	0	7	3	38.1
1	75	1.88081	2	110	0	8	5	36.6
1	75	1.88081	2	110	0	9	5.5	46.1
1	75	1.88081	2	110	0	10	6	46
1	75	1.88081	2	110	0	11	6.5	43.6
1	75	1.88081	2	110	0	12	7	43.7
1	75	1.88081	2	110	0	13	7.5	42.2
1	75	1.88081	2	110	0	14	8	42.8
1	75	1.88081	2	111	0	1	0	41.6
1	75	1.88081	2	111	0	2	0.5	33.2
1	75	1.88081	2	111	0	3	1	40.1
1	75	1.88081	2	111	0	4	1.5	36.6
1	75	1.88081	2	111	0	5	2	39.1
1	75	1.88081	2	111	0	6	2.5	37.3
1	75	1.88081	2	111	0	7	3	36.8
1	75	1.88081	2	111	0	8	5	37
1	75	1.88081	2	111	0	9	5.5	45.1
1	75	1.88081	2	111	0	10	6	41.7
1	75	1.88081	2	111	0	11	6.5	40.1
1	75	1.88081	2	111	0	12	7	42.1
1	75	1.88081	2	111	0	13	7.5	37.6
1	75	1.88081	2	111	0	14	8	34.6
1	75	1.88081	2	112	0	1	0	43.7
1	75	1.88081	2	112	0	2	0.5	33.1
1	75	1.88081	2	112	0	3	1	32.7
1	75	1.88081	2	112	0	4	1.5	40.7
1	75	1.88081	2	112	0	5	2	34.6
1	75	1.88081	2	112	0	6	2.5	33.9
1	75	1.88081	2	112	0	7	3	41.1
1	75	1.88081	2	112	0	8	5	38
1	75	1.88081	2	112	0	9	5.5	35.3
1	75	1.88081	2	112	0	10	6	35.1
1	75	1.88081	2	112	0	11	6.5	40.3
1	75	1.88081	2	112	0	12	7	42.2
1	75	1.88081	2	112	0	13	7.5	41.5
1	75	1.88081	2	112	0	14	8	43
1	75	1.88081	2	113	0	1	0	43.9
1	75	1.88081	2	113	0	2	0.5	44.9
1	75	1.88081	2	113	0	3	1	43.7
1	75	1.88081	2	113	0	4	1.5	46.3
1	75	1.88081	2	113	0	5	2	44
1	75	1.88081	2	113	0	6	2.5	43.6
1	75	1.88081	2	113	0	7	3	46.3
1	75	1.88081	2	113	0	8	5	45.6
1	75	1.88081	2	113	0	9	5.5	43.4
1	75	1.88081	2	113	0	10	6	48.3
1	75	1.88081	2	113	0	11	6.5	45.6
1	75	1.88081	2	113	0	12	7	47.8
1	75	1.88081	2	113	0	13	7.5	45.3
1	75	1.88081	2	113	0	14	8	45.3
1	75	1.88081	2	114	0	1	0	35.8
1	75	1.88081	2	114	0	2	0.5	43.7
1	75	1.88081	2	114	0	3	1	46
1	75	1.88081	2	114	0	4	1.5	45.3
1	75	1.88081	2	114	0	5	2	38.9
1	75	1.88081	2	114	0	6	2.5	43.8
1	75	1.88081	2	114	0	7	3	44.8
1	75	1.88081	2	114	0	8	5	45.2
1	75	1.88081	2	114	0	9	5.5	42.4
1	75	1.88081	2	114	0	10	6	46.8
1	75	1.88081	2	114	0	11	6.5	45.4
1	75	1.88081	2	114	0	12	7	45.3
1	75	1.88081	2	114	0	13	7.5	47.2
1	75	1.88081	2	114	0	14	8	44
1	75	1.88081	2	115	0	1	0	46
1	75	1.88081	2	115	0	2	0.5	40.8
1	75	1.88081	2	115	0	3	1	44.8
1	75	1.88081	2	115	0	4	1.5	45
1	75	1.88081	2	115	0	5	2	46.4
1	75	1.88081	2	115	0	6	2.5	33.8
1	75	1.88081	2	115	0	7	3	45.8
1	75	1.88081	2	115	0	8	5	43.6
1	75	1.88081	2	115	0	9	5.5	44
1	75	1.88081	2	115	0	10	6	45.2
1	75	1.88081	2	115	0	11	6.5	35.1
1	75	1.88081	2	115	0	12	7	32.9
1	75	1.88081	2	115	0	13	7.5	41
1	75	1.88081	2	115	0	14	8	36.5
1	75	1.88081	2	116	0	1	0	42.6
1	75	1.88081	2	116	0	2	0.5	40.2
1	75	1.88081	2	116	0	3	1	40.7
1	75	1.88081	2	116	0	4	1.5	42
1	75	1.88081	2	116	0	5	2	42.2
1	75	1.88081	2	116	0	6	2.5	43.8
1	75	1.88081	2	116	0	7	3	42
1	75	1.88081	2	116	0	8	5	42.6
1	75	1.88081	2	116	0	9	5.5	42.9
1	75	1.88081	2	116	0	10	6	36
1	75	1.88081	2	116	0	11	6.5	42.8
1	75	1.88081	2	116	0	12	7	41.9
1	75	1.88081	2	116	0	13	7.5	44.2
1	75	1.88081	2	116	0	14	8	45
1	75	1.88081	2	117	0	1	0	38.6
1	75	1.88081	2	117	0	2	0.5	32.1
1	75	1.88081	2	117	0	3	1	37.1
1	75	1.88081	2	117	0	4	1.5	37.5
1	75	1.88081	2	117	0	5	2	35.4
1	75	1.88081	2	117	0	6	2.5	34.6
1	75	1.88081	2	117	0	7	3	39.7
1	75	1.88081	2	117	0	8	5	40.6
1	75	1.88081	2	117	0	9	5.5	38.5
1	75	1.88081	2	117	0	10	6	33.3
1	75	1.88081	2	117	0	11	6.5	35.6
1	75	1.88081	2	117	0	12	7	41.6
1	75	1.88081	2	117	0	13	7.5	35
1	75	1.88081	2	117	0	14	8	40
1	75	1.88081	2	118	0	1	0	36.8
1	75	1.88081	2	118	0	2	0.5	38.4
1	75	1.88081	2	118	0	3	1	33.7
1	75	1.88081	2	118	0	4	1.5	36.1
1	75	1.88081	2	118	0	5	2	34.7
1	75	1.88081	2	118	0	6	2.5	44.5
1	75	1.88081	2	118	0	7	3	41.7
1	75	1.88081	2	118	0	8	5	44.4
1	75	1.88081	2	118	0	9	5.5	45.4
1	75	1.88081	2	118	0	10	6	35.2
1	75	1.88081	2	118	0	11	6.5	33.9
1	75	1.88081	2	118	0	12	7	47.6
1	75	1.88081	2	118	0	13	7.5	40.5
1	75	1.88081	2	118	0	14	8	35.3
1	75	1.88081	2	119	0	1	0	45.5
1	75	1.88081	2	119	0	2	0.5	44.9
1	75	1.88081	2	119	0	3	1	38.1
1	75	1.88081	2	119	0	4	1.5	45.4
1	75	1.88081	2	119	0	5	2	44.7
1	75	1.88081	2	119	0	6	2.5	32.6
1	75	1.88081	2	119	0	7	3	45.6
1	75	1.88081	2	119	0	8	5	42.4
1	75	1.88081	2	119	0	9	5.5	45.6
1	75	1.88081	2	119	0	10	6	46.2
1	75	1.88081	2	119	0	11	6.5	46.7
1	75	1.88081	2	119	0	12	7	42.4
1	75	1.88081	2	119	0	13	7.5	42.8
1	75	1.88081	2	119	0	14	8	40.2
1	75	1.88081	2	120	0	1	0	42.7
1	75	1.88081	2	120	0	2	0.5	42.5
1	75	1.88081	2	120	0	3	1	42.5
1	75	1.88081	2	120	0	4	1.5	33.1
1	75	1.88081	2	120	0	5	2	33.1
1	75	1.88081	2	120	0	6	2.5	31.7
1	75	1.88081	2	120	0	7	3	42.2
1	75	1.88081	2	120	0	8	5	37.5
1	75	1.88081	2	120	0	9	5.5	44.8
1	75	1.88081	2	120	0	10	6	45.2
1	75	1.88081	2	120	0	11	6.5	46.1
1	75	1.88081	2	120	0	12	7	34.2
1	75	1.88081	2	120	0	13	7.5	44.2
1	75	1.88081	2	120	0	14	8	44

## Sheet: Dose-response, summarised
Dose	Conidia x10^3	Log10 (Conidia x10^3 + 1)	Locust ID	SEX (m=0; f=1)	Expt	Mean body temp. (ºC)
0	0	0	1	0	1	38.5
0	0	0	2	0	1	37.8
0	0	0	3	0	1	37.7
0	0	0	4	0	1	38.5
0	0	0	5	0	1	38.4
0	0	0	6	0	1	38
0	0	0	7	1	1	38.8
0	0	0	8	0	1	37.1
0	0	0	9	0	1	38.1
0	0	0	10	0	1	37.2
0	0	0	11	0	1	37.9
0	0	0	12	1	1	38.3
0.01	0.75	0.243038	13	0	1	38.5
0.01	0.75	0.243038	14	0	1	39.2
0.01	0.75	0.243038	15	0	1	36.6
0.01	0.75	0.243038	16	0	1	38.5
0.01	0.75	0.243038	17	1	1	39.1
0.01	0.75	0.243038	18	0	1	38.9
0.01	0.75	0.243038	19	0	1	37.2
0.01	0.75	0.243038	20	0	1	39.7
0.01	0.75	0.243038	21	0	1	39.5
0.01	0.75	0.243038	22	0	1	37.5
0.01	0.75	0.243038	23	1	1	38.6
0.01	0.75	0.243038	24	0	1	37.4
0.1	7.5	0.929419	25	1	1	45.5
0.1	7.5	0.929419	26	0	1	42
0.1	7.5	0.929419	27	0	1	37.4
0.1	7.5	0.929419	28	0	1	39.2
0.1	7.5	0.929419	29	0	1	40.1
0.1	7.5	0.929419	30	0	1	40.4
0.1	7.5	0.929419	31	0	1	39.1
0.1	7.5	0.929419	32	1	1	41.4
0.1	7.5	0.929419	33	0	1	36.7
0.1	7.5	0.929419	34	0	1	36.6
0.1	7.5	0.929419	35	1	1	38.6
0.1	7.5	0.929419	36	0	1	37.3
0.2	15	1.20412	37	0	1	38.3
0.2	15	1.20412	38	0	1	38.2
0.2	15	1.20412	39	0	1	42
0.2	15	1.20412	40	0	1	40.3
0.2	15	1.20412	41	0	1	41.4
0.2	15	1.20412	42	0	1	39.4
0.2	15	1.20412	43	0	1	40.8
0.2	15	1.20412	44	0	1	40.5
0.2	15	1.20412	45	0	1	37.8
0.2	15	1.20412	46	0	1	42.6
0.2	15	1.20412	47	0	1	39
0.2	15	1.20412	48	0	1	42.3
1	75	1.88081	49	0	1	39.3
1	75	1.88081	50	0	1	43.4
1	75	1.88081	51	0	1	38.4
1	75	1.88081	52	0	1	42.7
1	75	1.88081	53	1	1	45.4
1	75	1.88081	54	0	1	41.7
1	75	1.88081	55	0	1	41.4
1	75	1.88081	56	0	1	43.7
1	75	1.88081	57	0	1	41.2
1	75	1.88081	58	0	1	40.9
1	75	1.88081	59	1	1	40.9
1	75	1.88081	60	0	1	41.1
0	0	0	61	0	2	38.5
0	0	0	62	0	2	36.8
0	0	0	63	0	2	38.6
0	0	0	64	0	2	36.8
0	0	0	65	0	2	36.5
0	0	0	66	0	2	36.6
0	0	0	67	0	2	38.1
0	0	0	68	0	2	36.7
0	0	0	69	0	2	39.2
0	0	0	70	0	2	38.2
0	0	0	71	0	2	37
0	0	0	72	0	2	37.1
0.01	0.75	0.243038	73	0	2	38.8
0.01	0.75	0.243038	74	0	2	39.2
0.01	0.75	0.243038	75	0	2	36.9
0.01	0.75	0.243038	76	0	2	39.7
0.01	0.75	0.243038	77	0	2	37.6
0.01	0.75	0.243038	78	0	2	37.7
0.01	0.75	0.243038	79	0	2	37.8
0.01	0.75	0.243038	80	0	2	37.6
0.01	0.75	0.243038	81	0	2	39.2
0.01	0.75	0.243038	82	0	2	37.1
0.01	0.75	0.243038	83	0	2	37.7
0.01	0.75	0.243038	84	0	2	37.2
0.1	7.5	0.929419	85	0	2	40
0.1	7.5	0.929419	86	0	2	39.4
0.1	7.5	0.929419	87	0	2	36.3
0.1	7.5	0.929419	88	0	2	42.4
0.1	7.5	0.929419	89	0	2	39.4
0.1	7.5	0.929419	90	0	2	39.3
0.1	7.5	0.929419	91	0	2	37.9
0.1	7.5	0.929419	92	0	2	37.5
0.1	7.5	0.929419	93	0	2	37.9
0.1	7.5	0.929419	94	0	2	40.7
0.1	7.5	0.929419	95	0	2	37.3
0.1	7.5	0.929419	96	0	2	38.9
0.2	15	1.20412	97	0	2	35.8
0.2	15	1.20412	98	0	2	37
0.2	15	1.20412	99	0	2	36.2
0.2	15	1.20412	100	0	2	37.7
0.2	15	1.20412	101	0	2	38.8
0.2	15	1.20412	102	0	2	40.7
0.2	15	1.20412	103	0	2	38.3
0.2	15	1.20412	104	0	2	38.2
0.2	15	1.20412	105	0	2	37.6
0.2	15	1.20412	106	0	2	41.9
0.2	15	1.20412	107	0	2	41.3
0.2	15	1.20412	108	0	2	39.1
1	75	1.88081	109	0	2	39.4
1	75	1.88081	110	0	2	42.3
1	75	1.88081	111	0	2	38.8
1	75	1.88081	112	0	2	38.2
1	75	1.88081	113	0	2	45.3
1	75	1.88081	114	0	2	43.9
1	75	1.88081	115	0	2	41.5
1	75	1.88081	116	0	2	42.1
1	75	1.88081	117	0	2	37.1
1	75	1.88081	118	0	2	39.2
1	75	1.88081	119	0	2	43.1
1	75	1.88081	120	0	2	40.3
